# Supplementary material for: Underreported and unknown student harassment at the Faculty of Science
Source: PLoS One. 2019 Apr 25;14(4):e0215067. doi: 10.1371/journal.pone.0215067 (PMC6483172; doi:10.1371/journal.pone.0215067)
Supplement: S3 File — (LSS) [file pone.0215067.s003.lss]

<?xml version="1.0" encoding="UTF-8"?>
<document>
 <LimeSurveyDocType>Survey</LimeSurveyDocType>
 <DBVersion>184</DBVersion>
 <languages>
  <language>en</language>
 </languages>
 <answers>
  <fields>
   <fieldname>qid</fieldname>
   <fieldname>code</fieldname>
   <fieldname>answer</fieldname>
   <fieldname>sortorder</fieldname>
   <fieldname>assessment_value</fieldname>
   <fieldname>language</fieldname>
   <fieldname>scale_id</fieldname>
  </fields>
  <rows>
   <row>
    <qid><![CDATA[22184]]></qid>
    <code><![CDATA[A2]]></code>
    <answer><![CDATA[Seldom]]></answer>
    <sortorder><![CDATA[2]]></sortorder>
    <assessment_value><![CDATA[1]]></assessment_value>
    <language><![CDATA[en]]></language>
    <scale_id><![CDATA[0]]></scale_id>
   </row>
   <row>
    <qid><![CDATA[22184]]></qid>
    <code><![CDATA[A3]]></code>
    <answer><![CDATA[Regularly]]></answer>
    <sortorder><![CDATA[3]]></sortorder>
    <assessment_value><![CDATA[1]]></assessment_value>
    <language><![CDATA[en]]></language>
    <scale_id><![CDATA[0]]></scale_id>
   </row>
   <row>
    <qid><![CDATA[22184]]></qid>
    <code><![CDATA[A4]]></code>
    <answer><![CDATA[Often]]></answer>
    <sortorder><![CDATA[4]]></sortorder>
    <assessment_value><![CDATA[1]]></assessment_value>
    <language><![CDATA[en]]></language>
    <scale_id><![CDATA[0]]></scale_id>
   </row>
   <row>
    <qid><![CDATA[22184]]></qid>
    <code><![CDATA[A5]]></code>
    <answer><![CDATA[Not applicable]]></answer>
    <sortorder><![CDATA[5]]></sortorder>
    <assessment_value><![CDATA[1]]></assessment_value>
    <language><![CDATA[en]]></language>
    <scale_id><![CDATA[0]]></scale_id>
   </row>
   <row>
    <qid><![CDATA[22184]]></qid>
    <code><![CDATA[A1]]></code>
    <answer><![CDATA[Once]]></answer>
    <sortorder><![CDATA[1]]></sortorder>
    <assessment_value><![CDATA[0]]></assessment_value>
    <language><![CDATA[en]]></language>
    <scale_id><![CDATA[0]]></scale_id>
   </row>
   <row>
    <qid><![CDATA[22188]]></qid>
    <code><![CDATA[A5]]></code>
    <answer><![CDATA[Not applicable ]]></answer>
    <sortorder><![CDATA[5]]></sortorder>
    <assessment_value><![CDATA[1]]></assessment_value>
    <language><![CDATA[en]]></language>
    <scale_id><![CDATA[0]]></scale_id>
   </row>
   <row>
    <qid><![CDATA[22188]]></qid>
    <code><![CDATA[A4]]></code>
    <answer><![CDATA[Often]]></answer>
    <sortorder><![CDATA[4]]></sortorder>
    <assessment_value><![CDATA[1]]></assessment_value>
    <language><![CDATA[en]]></language>
    <scale_id><![CDATA[0]]></scale_id>
   </row>
   <row>
    <qid><![CDATA[22188]]></qid>
    <code><![CDATA[A3]]></code>
    <answer><![CDATA[Regularly]]></answer>
    <sortorder><![CDATA[3]]></sortorder>
    <assessment_value><![CDATA[1]]></assessment_value>
    <language><![CDATA[en]]></language>
    <scale_id><![CDATA[0]]></scale_id>
   </row>
   <row>
    <qid><![CDATA[22188]]></qid>
    <code><![CDATA[A2]]></code>
    <answer><![CDATA[Seldom]]></answer>
    <sortorder><![CDATA[2]]></sortorder>
    <assessment_value><![CDATA[1]]></assessment_value>
    <language><![CDATA[en]]></language>
    <scale_id><![CDATA[0]]></scale_id>
   </row>
   <row>
    <qid><![CDATA[22188]]></qid>
    <code><![CDATA[A1]]></code>
    <answer><![CDATA[Once]]></answer>
    <sortorder><![CDATA[1]]></sortorder>
    <assessment_value><![CDATA[0]]></assessment_value>
    <language><![CDATA[en]]></language>
    <scale_id><![CDATA[0]]></scale_id>
   </row>
   <row>
    <qid><![CDATA[22179]]></qid>
    <code><![CDATA[A3]]></code>
    <answer><![CDATA[I do not identify as either male or female]]></answer>
    <sortorder><![CDATA[3]]></sortorder>
    <assessment_value><![CDATA[1]]></assessment_value>
    <language><![CDATA[en]]></language>
    <scale_id><![CDATA[0]]></scale_id>
   </row>
   <row>
    <qid><![CDATA[22179]]></qid>
    <code><![CDATA[A2]]></code>
    <answer><![CDATA[Female]]></answer>
    <sortorder><![CDATA[2]]></sortorder>
    <assessment_value><![CDATA[1]]></assessment_value>
    <language><![CDATA[en]]></language>
    <scale_id><![CDATA[0]]></scale_id>
   </row>
   <row>
    <qid><![CDATA[22179]]></qid>
    <code><![CDATA[A1]]></code>
    <answer><![CDATA[Male]]></answer>
    <sortorder><![CDATA[1]]></sortorder>
    <assessment_value><![CDATA[0]]></assessment_value>
    <language><![CDATA[en]]></language>
    <scale_id><![CDATA[0]]></scale_id>
   </row>
   <row>
    <qid><![CDATA[22177]]></qid>
    <code><![CDATA[A6]]></code>
    <answer><![CDATA[6 years or more]]></answer>
    <sortorder><![CDATA[6]]></sortorder>
    <assessment_value><![CDATA[1]]></assessment_value>
    <language><![CDATA[en]]></language>
    <scale_id><![CDATA[0]]></scale_id>
   </row>
   <row>
    <qid><![CDATA[22177]]></qid>
    <code><![CDATA[A5]]></code>
    <answer><![CDATA[5 years]]></answer>
    <sortorder><![CDATA[5]]></sortorder>
    <assessment_value><![CDATA[1]]></assessment_value>
    <language><![CDATA[en]]></language>
    <scale_id><![CDATA[0]]></scale_id>
   </row>
   <row>
    <qid><![CDATA[22177]]></qid>
    <code><![CDATA[A4]]></code>
    <answer><![CDATA[4 years]]></answer>
    <sortorder><![CDATA[4]]></sortorder>
    <assessment_value><![CDATA[1]]></assessment_value>
    <language><![CDATA[en]]></language>
    <scale_id><![CDATA[0]]></scale_id>
   </row>
   <row>
    <qid><![CDATA[22177]]></qid>
    <code><![CDATA[A3]]></code>
    <answer><![CDATA[3 years]]></answer>
    <sortorder><![CDATA[3]]></sortorder>
    <assessment_value><![CDATA[1]]></assessment_value>
    <language><![CDATA[en]]></language>
    <scale_id><![CDATA[0]]></scale_id>
   </row>
   <row>
    <qid><![CDATA[22177]]></qid>
    <code><![CDATA[A2]]></code>
    <answer><![CDATA[2 years]]></answer>
    <sortorder><![CDATA[2]]></sortorder>
    <assessment_value><![CDATA[1]]></assessment_value>
    <language><![CDATA[en]]></language>
    <scale_id><![CDATA[0]]></scale_id>
   </row>
   <row>
    <qid><![CDATA[22177]]></qid>
    <code><![CDATA[A1]]></code>
    <answer><![CDATA[1 year]]></answer>
    <sortorder><![CDATA[1]]></sortorder>
    <assessment_value><![CDATA[0]]></assessment_value>
    <language><![CDATA[en]]></language>
    <scale_id><![CDATA[0]]></scale_id>
   </row>
   <row>
    <qid><![CDATA[22189]]></qid>
    <code><![CDATA[A2]]></code>
    <answer><![CDATA[No. Can you give the reason(s) why you did not report your experience(s)?]]></answer>
    <sortorder><![CDATA[2]]></sortorder>
    <assessment_value><![CDATA[1]]></assessment_value>
    <language><![CDATA[en]]></language>
    <scale_id><![CDATA[0]]></scale_id>
   </row>
   <row>
    <qid><![CDATA[22189]]></qid>
    <code><![CDATA[A1]]></code>
    <answer><![CDATA[Yes]]></answer>
    <sortorder><![CDATA[1]]></sortorder>
    <assessment_value><![CDATA[0]]></assessment_value>
    <language><![CDATA[en]]></language>
    <scale_id><![CDATA[0]]></scale_id>
   </row>
   <row>
    <qid><![CDATA[22185]]></qid>
    <code><![CDATA[A1]]></code>
    <answer><![CDATA[Yes]]></answer>
    <sortorder><![CDATA[1]]></sortorder>
    <assessment_value><![CDATA[0]]></assessment_value>
    <language><![CDATA[en]]></language>
    <scale_id><![CDATA[0]]></scale_id>
   </row>
   <row>
    <qid><![CDATA[22185]]></qid>
    <code><![CDATA[A2]]></code>
    <answer><![CDATA[No. Can you give the reason(s) why you did not report your experience(s)?]]></answer>
    <sortorder><![CDATA[2]]></sortorder>
    <assessment_value><![CDATA[1]]></assessment_value>
    <language><![CDATA[en]]></language>
    <scale_id><![CDATA[0]]></scale_id>
   </row>
  </rows>
 </answers>
 <conditions>
  <fields>
   <fieldname>cid</fieldname>
   <fieldname>qid</fieldname>
   <fieldname>cqid</fieldname>
   <fieldname>cfieldname</fieldname>
   <fieldname>method</fieldname>
   <fieldname>value</fieldname>
   <fieldname>scenario</fieldname>
  </fields>
  <rows>
   <row>
    <cid><![CDATA[6285]]></cid>
    <qid><![CDATA[22198]]></qid>
    <cqid><![CDATA[22182]]></cqid>
    <cfieldname><![CDATA[635519X1821X22182]]></cfieldname>
    <method><![CDATA[==]]></method>
    <value><![CDATA[Y]]></value>
    <scenario><![CDATA[1]]></scenario>
   </row>
   <row>
    <cid><![CDATA[6284]]></cid>
    <qid><![CDATA[22197]]></qid>
    <cqid><![CDATA[22182]]></cqid>
    <cfieldname><![CDATA[635519X1821X22182]]></cfieldname>
    <method><![CDATA[==]]></method>
    <value><![CDATA[Y]]></value>
    <scenario><![CDATA[1]]></scenario>
   </row>
   <row>
    <cid><![CDATA[6283]]></cid>
    <qid><![CDATA[22196]]></qid>
    <cqid><![CDATA[22182]]></cqid>
    <cfieldname><![CDATA[635519X1821X22182]]></cfieldname>
    <method><![CDATA[==]]></method>
    <value><![CDATA[Y]]></value>
    <scenario><![CDATA[1]]></scenario>
   </row>
   <row>
    <cid><![CDATA[6281]]></cid>
    <qid><![CDATA[22195]]></qid>
    <cqid><![CDATA[22181]]></cqid>
    <cfieldname><![CDATA[635519X1821X22181]]></cfieldname>
    <method><![CDATA[==]]></method>
    <value><![CDATA[Y]]></value>
    <scenario><![CDATA[1]]></scenario>
   </row>
   <row>
    <cid><![CDATA[6282]]></cid>
    <qid><![CDATA[22194]]></qid>
    <cqid><![CDATA[22181]]></cqid>
    <cfieldname><![CDATA[635519X1821X22181]]></cfieldname>
    <method><![CDATA[==]]></method>
    <value><![CDATA[Y]]></value>
    <scenario><![CDATA[1]]></scenario>
   </row>
   <row>
    <cid><![CDATA[6280]]></cid>
    <qid><![CDATA[22193]]></qid>
    <cqid><![CDATA[22181]]></cqid>
    <cfieldname><![CDATA[635519X1821X22181]]></cfieldname>
    <method><![CDATA[==]]></method>
    <value><![CDATA[Y]]></value>
    <scenario><![CDATA[1]]></scenario>
   </row>
   <row>
    <cid><![CDATA[6279]]></cid>
    <qid><![CDATA[22190]]></qid>
    <cqid><![CDATA[22182]]></cqid>
    <cfieldname><![CDATA[635519X1821X22182]]></cfieldname>
    <method><![CDATA[==]]></method>
    <value><![CDATA[Y]]></value>
    <scenario><![CDATA[1]]></scenario>
   </row>
   <row>
    <cid><![CDATA[6277]]></cid>
    <qid><![CDATA[22188]]></qid>
    <cqid><![CDATA[22182]]></cqid>
    <cfieldname><![CDATA[635519X1821X22182]]></cfieldname>
    <method><![CDATA[==]]></method>
    <value><![CDATA[Y]]></value>
    <scenario><![CDATA[1]]></scenario>
   </row>
   <row>
    <cid><![CDATA[6275]]></cid>
    <qid><![CDATA[22186]]></qid>
    <cqid><![CDATA[22181]]></cqid>
    <cfieldname><![CDATA[635519X1821X22181]]></cfieldname>
    <method><![CDATA[==]]></method>
    <value><![CDATA[Y]]></value>
    <scenario><![CDATA[1]]></scenario>
   </row>
   <row>
    <cid><![CDATA[6276]]></cid>
    <qid><![CDATA[22187]]></qid>
    <cqid><![CDATA[22182]]></cqid>
    <cfieldname><![CDATA[635519X1821X22182]]></cfieldname>
    <method><![CDATA[==]]></method>
    <value><![CDATA[Y]]></value>
    <scenario><![CDATA[1]]></scenario>
   </row>
   <row>
    <cid><![CDATA[6278]]></cid>
    <qid><![CDATA[22189]]></qid>
    <cqid><![CDATA[22182]]></cqid>
    <cfieldname><![CDATA[635519X1821X22182]]></cfieldname>
    <method><![CDATA[==]]></method>
    <value><![CDATA[Y]]></value>
    <scenario><![CDATA[1]]></scenario>
   </row>
   <row>
    <cid><![CDATA[6274]]></cid>
    <qid><![CDATA[22185]]></qid>
    <cqid><![CDATA[22181]]></cqid>
    <cfieldname><![CDATA[635519X1821X22181]]></cfieldname>
    <method><![CDATA[==]]></method>
    <value><![CDATA[Y]]></value>
    <scenario><![CDATA[1]]></scenario>
   </row>
   <row>
    <cid><![CDATA[6273]]></cid>
    <qid><![CDATA[22184]]></qid>
    <cqid><![CDATA[22181]]></cqid>
    <cfieldname><![CDATA[635519X1821X22181]]></cfieldname>
    <method><![CDATA[==]]></method>
    <value><![CDATA[Y]]></value>
    <scenario><![CDATA[1]]></scenario>
   </row>
   <row>
    <cid><![CDATA[6272]]></cid>
    <qid><![CDATA[22183]]></qid>
    <cqid><![CDATA[22181]]></cqid>
    <cfieldname><![CDATA[635519X1821X22181]]></cfieldname>
    <method><![CDATA[==]]></method>
    <value><![CDATA[Y]]></value>
    <scenario><![CDATA[1]]></scenario>
   </row>
  </rows>
 </conditions>
 <groups>
  <fields>
   <fieldname>gid</fieldname>
   <fieldname>sid</fieldname>
   <fieldname>group_name</fieldname>
   <fieldname>group_order</fieldname>
   <fieldname>description</fieldname>
   <fieldname>language</fieldname>
   <fieldname>randomization_group</fieldname>
   <fieldname>grelevance</fieldname>
  </fields>
  <rows>
   <row>
    <gid><![CDATA[1820]]></gid>
    <sid><![CDATA[635519]]></sid>
    <group_name><![CDATA[General questions]]></group_name>
    <group_order><![CDATA[137]]></group_order>
    <description/>
    <language><![CDATA[en]]></language>
    <randomization_group/>
    <grelevance/>
   </row>
   <row>
    <gid><![CDATA[1821]]></gid>
    <sid><![CDATA[635519]]></sid>
    <group_name><![CDATA[Harassment]]></group_name>
    <group_order><![CDATA[138]]></group_order>
    <description/>
    <language><![CDATA[en]]></language>
    <randomization_group/>
    <grelevance/>
   </row>
  </rows>
 </groups>
 <questions>
  <fields>
   <fieldname>qid</fieldname>
   <fieldname>parent_qid</fieldname>
   <fieldname>sid</fieldname>
   <fieldname>gid</fieldname>
   <fieldname>type</fieldname>
   <fieldname>title</fieldname>
   <fieldname>question</fieldname>
   <fieldname>preg</fieldname>
   <fieldname>help</fieldname>
   <fieldname>other</fieldname>
   <fieldname>mandatory</fieldname>
   <fieldname>question_order</fieldname>
   <fieldname>language</fieldname>
   <fieldname>scale_id</fieldname>
   <fieldname>same_default</fieldname>
   <fieldname>relevance</fieldname>
  </fields>
  <rows>
   <row>
    <qid><![CDATA[22177]]></qid>
    <parent_qid><![CDATA[0]]></parent_qid>
    <sid><![CDATA[635519]]></sid>
    <gid><![CDATA[1820]]></gid>
    <type><![CDATA[L]]></type>
    <title><![CDATA[q1]]></title>
    <question><![CDATA[How long have you been studying at the Faculty of Science?]]></question>
    <preg/>
    <help/>
    <other><![CDATA[N]]></other>
    <mandatory><![CDATA[Y]]></mandatory>
    <question_order><![CDATA[1]]></question_order>
    <language><![CDATA[en]]></language>
    <scale_id><![CDATA[0]]></scale_id>
    <same_default><![CDATA[0]]></same_default>
    <relevance><![CDATA[1]]></relevance>
   </row>
   <row>
    <qid><![CDATA[22178]]></qid>
    <parent_qid><![CDATA[0]]></parent_qid>
    <sid><![CDATA[635519]]></sid>
    <gid><![CDATA[1820]]></gid>
    <type><![CDATA[M]]></type>
    <title><![CDATA[q2]]></title>
    <question><![CDATA[Which Bachelor's or Master's programme do you follow?]]></question>
    <preg/>
    <help/>
    <other><![CDATA[N]]></other>
    <mandatory><![CDATA[Y]]></mandatory>
    <question_order><![CDATA[7]]></question_order>
    <language><![CDATA[en]]></language>
    <scale_id><![CDATA[0]]></scale_id>
    <same_default><![CDATA[0]]></same_default>
    <relevance><![CDATA[1]]></relevance>
   </row>
   <row>
    <qid><![CDATA[22179]]></qid>
    <parent_qid><![CDATA[0]]></parent_qid>
    <sid><![CDATA[635519]]></sid>
    <gid><![CDATA[1820]]></gid>
    <type><![CDATA[L]]></type>
    <title><![CDATA[q3]]></title>
    <question><![CDATA[What is your gender?]]></question>
    <preg/>
    <help/>
    <other><![CDATA[N]]></other>
    <mandatory><![CDATA[Y]]></mandatory>
    <question_order><![CDATA[20]]></question_order>
    <language><![CDATA[en]]></language>
    <scale_id><![CDATA[0]]></scale_id>
    <same_default><![CDATA[0]]></same_default>
    <relevance><![CDATA[1]]></relevance>
   </row>
   <row>
    <qid><![CDATA[22180]]></qid>
    <parent_qid><![CDATA[0]]></parent_qid>
    <sid><![CDATA[635519]]></sid>
    <gid><![CDATA[1820]]></gid>
    <type><![CDATA[S]]></type>
    <title><![CDATA[q4]]></title>
    <question><![CDATA[What is your nationality?]]></question>
    <preg/>
    <help/>
    <other><![CDATA[N]]></other>
    <mandatory><![CDATA[Y]]></mandatory>
    <question_order><![CDATA[21]]></question_order>
    <language><![CDATA[en]]></language>
    <scale_id><![CDATA[0]]></scale_id>
    <same_default><![CDATA[0]]></same_default>
    <relevance><![CDATA[1]]></relevance>
   </row>
   <row>
    <qid><![CDATA[22181]]></qid>
    <parent_qid><![CDATA[0]]></parent_qid>
    <sid><![CDATA[635519]]></sid>
    <gid><![CDATA[1821]]></gid>
    <type><![CDATA[Y]]></type>
    <title><![CDATA[q5]]></title>
    <question><![CDATA[<p>
	Harassment is defined as "unwanted conduct occuring with the purpose or effect of violating the dignity of a person and of creating an intimidating, hostile, degrading, humiliating or offensive environment".</p>
<p>
	Have you experienced harassment at the faculty?</p>
]]></question>
    <preg/>
    <help/>
    <other><![CDATA[N]]></other>
    <mandatory><![CDATA[Y]]></mandatory>
    <question_order><![CDATA[1]]></question_order>
    <language><![CDATA[en]]></language>
    <scale_id><![CDATA[0]]></scale_id>
    <same_default><![CDATA[0]]></same_default>
    <relevance><![CDATA[1]]></relevance>
   </row>
   <row>
    <qid><![CDATA[22182]]></qid>
    <parent_qid><![CDATA[0]]></parent_qid>
    <sid><![CDATA[635519]]></sid>
    <gid><![CDATA[1821]]></gid>
    <type><![CDATA[Y]]></type>
    <title><![CDATA[q6]]></title>
    <question><![CDATA[Have you observed any harassment at the faculty?]]></question>
    <preg/>
    <help/>
    <other><![CDATA[N]]></other>
    <mandatory><![CDATA[Y]]></mandatory>
    <question_order><![CDATA[2]]></question_order>
    <language><![CDATA[en]]></language>
    <scale_id><![CDATA[0]]></scale_id>
    <same_default><![CDATA[0]]></same_default>
    <relevance><![CDATA[1]]></relevance>
   </row>
   <row>
    <qid><![CDATA[22183]]></qid>
    <parent_qid><![CDATA[0]]></parent_qid>
    <sid><![CDATA[635519]]></sid>
    <gid><![CDATA[1821]]></gid>
    <type><![CDATA[M]]></type>
    <title><![CDATA[q7physical]]></title>
    <question><![CDATA[According to your answers, you have experienced harassment at the faculty. Could you please indicate for which characteristic(s) you have been the target of <strong><u>physical</u></strong> harassment?]]></question>
    <preg/>
    <help><![CDATA[There are multiple forms of harassment (physical, psychological, verbal and sexual), which can occur together. ]]></help>
    <other><![CDATA[Y]]></other>
    <mandatory><![CDATA[N]]></mandatory>
    <question_order><![CDATA[3]]></question_order>
    <language><![CDATA[en]]></language>
    <scale_id><![CDATA[0]]></scale_id>
    <same_default><![CDATA[0]]></same_default>
    <relevance><![CDATA[((635519X1821X22181.NAOK == "Y"))]]></relevance>
   </row>
   <row>
    <qid><![CDATA[22184]]></qid>
    <parent_qid><![CDATA[0]]></parent_qid>
    <sid><![CDATA[635519]]></sid>
    <gid><![CDATA[1821]]></gid>
    <type><![CDATA[F]]></type>
    <title><![CDATA[q8]]></title>
    <question><![CDATA[Could you please indicate how often you have experienced harassment at your institution and by whom? ]]></question>
    <preg/>
    <help><![CDATA[The row indicates the regularity of such incidents and the column the offender. You can choose multiple offenders. ]]></help>
    <other><![CDATA[N]]></other>
    <mandatory><![CDATA[N]]></mandatory>
    <question_order><![CDATA[18]]></question_order>
    <language><![CDATA[en]]></language>
    <scale_id><![CDATA[0]]></scale_id>
    <same_default><![CDATA[0]]></same_default>
    <relevance><![CDATA[((635519X1821X22181.NAOK == "Y"))]]></relevance>
   </row>
   <row>
    <qid><![CDATA[22185]]></qid>
    <parent_qid><![CDATA[0]]></parent_qid>
    <sid><![CDATA[635519]]></sid>
    <gid><![CDATA[1821]]></gid>
    <type><![CDATA[O]]></type>
    <title><![CDATA[q9]]></title>
    <question><![CDATA[<p>
	Did you report one or more of your experiences with harassment to (one of the) provided institutional services?</p>
]]></question>
    <preg/>
    <help/>
    <other><![CDATA[N]]></other>
    <mandatory><![CDATA[Y]]></mandatory>
    <question_order><![CDATA[19]]></question_order>
    <language><![CDATA[en]]></language>
    <scale_id><![CDATA[0]]></scale_id>
    <same_default><![CDATA[0]]></same_default>
    <relevance><![CDATA[((635519X1821X22181.NAOK == "Y"))]]></relevance>
   </row>
   <row>
    <qid><![CDATA[22186]]></qid>
    <parent_qid><![CDATA[0]]></parent_qid>
    <sid><![CDATA[635519]]></sid>
    <gid><![CDATA[1821]]></gid>
    <type><![CDATA[T]]></type>
    <title><![CDATA[q10]]></title>
    <question><![CDATA[<p>
	If you would like to add further information on your experiences with harassment, you can do so below:</p>
]]></question>
    <preg/>
    <help><![CDATA[You can also write in Dutch.]]></help>
    <other><![CDATA[N]]></other>
    <mandatory><![CDATA[N]]></mandatory>
    <question_order><![CDATA[20]]></question_order>
    <language><![CDATA[en]]></language>
    <scale_id><![CDATA[0]]></scale_id>
    <same_default><![CDATA[0]]></same_default>
    <relevance><![CDATA[((635519X1821X22181.NAOK == "Y"))]]></relevance>
   </row>
   <row>
    <qid><![CDATA[22187]]></qid>
    <parent_qid><![CDATA[0]]></parent_qid>
    <sid><![CDATA[635519]]></sid>
    <gid><![CDATA[1821]]></gid>
    <type><![CDATA[M]]></type>
    <title><![CDATA[q11physical]]></title>
    <question><![CDATA[<p>
	According to your previous answers, you have observed harassment at the faculty. Could you please indicate for which characteristic(s) the person has been the target of  <b><u>physical</u></b> harassment?</p>
]]></question>
    <preg/>
    <help><![CDATA[There are multiple forms of harassment (physical, psychological, verbal and sexual), which can occur together. ]]></help>
    <other><![CDATA[Y]]></other>
    <mandatory><![CDATA[N]]></mandatory>
    <question_order><![CDATA[21]]></question_order>
    <language><![CDATA[en]]></language>
    <scale_id><![CDATA[0]]></scale_id>
    <same_default><![CDATA[0]]></same_default>
    <relevance><![CDATA[((635519X1821X22182.NAOK == "Y"))]]></relevance>
   </row>
   <row>
    <qid><![CDATA[22188]]></qid>
    <parent_qid><![CDATA[0]]></parent_qid>
    <sid><![CDATA[635519]]></sid>
    <gid><![CDATA[1821]]></gid>
    <type><![CDATA[F]]></type>
    <title><![CDATA[q12]]></title>
    <question><![CDATA[<p>
	Could you please indicate how often you have observed harassment at the faculty and by whom? </p>
]]></question>
    <preg/>
    <help><![CDATA[The row indicates the regularity of such incidents and the column the perpetrator. You can choose multiple perpetrators.]]></help>
    <other><![CDATA[N]]></other>
    <mandatory><![CDATA[N]]></mandatory>
    <question_order><![CDATA[25]]></question_order>
    <language><![CDATA[en]]></language>
    <scale_id><![CDATA[0]]></scale_id>
    <same_default><![CDATA[0]]></same_default>
    <relevance><![CDATA[((635519X1821X22182.NAOK == "Y"))]]></relevance>
   </row>
   <row>
    <qid><![CDATA[22189]]></qid>
    <parent_qid><![CDATA[0]]></parent_qid>
    <sid><![CDATA[635519]]></sid>
    <gid><![CDATA[1821]]></gid>
    <type><![CDATA[O]]></type>
    <title><![CDATA[q13]]></title>
    <question><![CDATA[<p>
	Did you report one or more of your observations of harassment to (one of the) provided institutional services?</p>
]]></question>
    <preg/>
    <help/>
    <other><![CDATA[N]]></other>
    <mandatory><![CDATA[Y]]></mandatory>
    <question_order><![CDATA[26]]></question_order>
    <language><![CDATA[en]]></language>
    <scale_id><![CDATA[0]]></scale_id>
    <same_default><![CDATA[0]]></same_default>
    <relevance><![CDATA[((635519X1821X22182.NAOK == "Y"))]]></relevance>
   </row>
   <row>
    <qid><![CDATA[22190]]></qid>
    <parent_qid><![CDATA[0]]></parent_qid>
    <sid><![CDATA[635519]]></sid>
    <gid><![CDATA[1821]]></gid>
    <type><![CDATA[T]]></type>
    <title><![CDATA[q14]]></title>
    <question><![CDATA[<p>
	If you would like to add further information on your observations of harassment, you can do so below:</p>
]]></question>
    <preg/>
    <help><![CDATA[You can also write in Dutch.]]></help>
    <other><![CDATA[N]]></other>
    <mandatory><![CDATA[N]]></mandatory>
    <question_order><![CDATA[27]]></question_order>
    <language><![CDATA[en]]></language>
    <scale_id><![CDATA[0]]></scale_id>
    <same_default><![CDATA[0]]></same_default>
    <relevance><![CDATA[((635519X1821X22182.NAOK == "Y"))]]></relevance>
   </row>
   <row>
    <qid><![CDATA[22191]]></qid>
    <parent_qid><![CDATA[0]]></parent_qid>
    <sid><![CDATA[635519]]></sid>
    <gid><![CDATA[1821]]></gid>
    <type><![CDATA[M]]></type>
    <title><![CDATA[q15]]></title>
    <question><![CDATA[<p>
	Could you please indicate which of the following services at the faculty are known to you? </p>
]]></question>
    <preg/>
    <help><![CDATA[You can select multiple answers.]]></help>
    <other><![CDATA[N]]></other>
    <mandatory><![CDATA[Y]]></mandatory>
    <question_order><![CDATA[28]]></question_order>
    <language><![CDATA[en]]></language>
    <scale_id><![CDATA[0]]></scale_id>
    <same_default><![CDATA[0]]></same_default>
    <relevance><![CDATA[1]]></relevance>
   </row>
   <row>
    <qid><![CDATA[22192]]></qid>
    <parent_qid><![CDATA[0]]></parent_qid>
    <sid><![CDATA[635519]]></sid>
    <gid><![CDATA[1821]]></gid>
    <type><![CDATA[M]]></type>
    <title><![CDATA[q16]]></title>
    <question><![CDATA[<p>
	Could you please indicate which of the following services at the faculty are known to you? </p>
]]></question>
    <preg/>
    <help><![CDATA[You can select multiple answers.]]></help>
    <other><![CDATA[N]]></other>
    <mandatory><![CDATA[Y]]></mandatory>
    <question_order><![CDATA[29]]></question_order>
    <language><![CDATA[en]]></language>
    <scale_id><![CDATA[0]]></scale_id>
    <same_default><![CDATA[0]]></same_default>
    <relevance><![CDATA[1]]></relevance>
   </row>
   <row>
    <qid><![CDATA[22193]]></qid>
    <parent_qid><![CDATA[0]]></parent_qid>
    <sid><![CDATA[635519]]></sid>
    <gid><![CDATA[1821]]></gid>
    <type><![CDATA[M]]></type>
    <title><![CDATA[q7psychological]]></title>
    <question><![CDATA[<p>
	According to your answers, you have experienced harassment at the faculty. Could you please indicate for which characteristic(s) you have been the target of <u><strong>psychological</strong></u> harassment.</p>
]]></question>
    <preg/>
    <help><![CDATA[There are multiple forms of harassment (physical, psychological, verbal and sexual), which can occur together. ]]></help>
    <other><![CDATA[Y]]></other>
    <mandatory><![CDATA[N]]></mandatory>
    <question_order><![CDATA[4]]></question_order>
    <language><![CDATA[en]]></language>
    <scale_id><![CDATA[0]]></scale_id>
    <same_default><![CDATA[0]]></same_default>
    <relevance><![CDATA[((635519X1821X22181.NAOK == "Y"))]]></relevance>
   </row>
   <row>
    <qid><![CDATA[22194]]></qid>
    <parent_qid><![CDATA[0]]></parent_qid>
    <sid><![CDATA[635519]]></sid>
    <gid><![CDATA[1821]]></gid>
    <type><![CDATA[M]]></type>
    <title><![CDATA[q7verbal]]></title>
    <question><![CDATA[According to your answers, you have experienced harassment at the faculty. Could you please indicate for which characteristic(s) you have been the target of <u><strong>verbal</strong></u> harassment?]]></question>
    <preg/>
    <help><![CDATA[There are multiple forms of harassment (physical, psychological, verbal and sexual), which can occur together. ]]></help>
    <other><![CDATA[Y]]></other>
    <mandatory><![CDATA[N]]></mandatory>
    <question_order><![CDATA[5]]></question_order>
    <language><![CDATA[en]]></language>
    <scale_id><![CDATA[0]]></scale_id>
    <same_default><![CDATA[0]]></same_default>
    <relevance><![CDATA[((635519X1821X22181.NAOK == "Y"))]]></relevance>
   </row>
   <row>
    <qid><![CDATA[22195]]></qid>
    <parent_qid><![CDATA[0]]></parent_qid>
    <sid><![CDATA[635519]]></sid>
    <gid><![CDATA[1821]]></gid>
    <type><![CDATA[M]]></type>
    <title><![CDATA[q7sexual]]></title>
    <question><![CDATA[<p>
	According to your answers, you have experienced harassment at the faculty. Could you please indicate for which characteristic(s) you have been the target of <u><strong>sexual</strong></u> harassment?</p>
]]></question>
    <preg/>
    <help><![CDATA[There are multiple forms of harassment (physical, psychological, verbal and sexual), which can occur together. ]]></help>
    <other><![CDATA[Y]]></other>
    <mandatory><![CDATA[N]]></mandatory>
    <question_order><![CDATA[6]]></question_order>
    <language><![CDATA[en]]></language>
    <scale_id><![CDATA[0]]></scale_id>
    <same_default><![CDATA[0]]></same_default>
    <relevance><![CDATA[((635519X1821X22181.NAOK == "Y"))]]></relevance>
   </row>
   <row>
    <qid><![CDATA[22196]]></qid>
    <parent_qid><![CDATA[0]]></parent_qid>
    <sid><![CDATA[635519]]></sid>
    <gid><![CDATA[1821]]></gid>
    <type><![CDATA[M]]></type>
    <title><![CDATA[q11psychological]]></title>
    <question><![CDATA[According to your previous answers, you have observed harassment at the faculty. Could you please indicate for which characteristic(s) the person has been the target of <b><u>psychological</u></b>​ harassment?]]></question>
    <preg/>
    <help><![CDATA[There are multiple forms of harassment (physical, psychological, verbal and sexual), which can occur together. ]]></help>
    <other><![CDATA[Y]]></other>
    <mandatory><![CDATA[N]]></mandatory>
    <question_order><![CDATA[22]]></question_order>
    <language><![CDATA[en]]></language>
    <scale_id><![CDATA[0]]></scale_id>
    <same_default><![CDATA[0]]></same_default>
    <relevance><![CDATA[((635519X1821X22182.NAOK == "Y"))]]></relevance>
   </row>
   <row>
    <qid><![CDATA[22197]]></qid>
    <parent_qid><![CDATA[0]]></parent_qid>
    <sid><![CDATA[635519]]></sid>
    <gid><![CDATA[1821]]></gid>
    <type><![CDATA[M]]></type>
    <title><![CDATA[q11verbal]]></title>
    <question><![CDATA[According to your previous answers, you have observed harassment at the faculty. Could you please indicate for which characteristic(s) the person has been the target of <b><u>verbal</u></b>​ harassment?]]></question>
    <preg/>
    <help><![CDATA[There are multiple forms of harassment (physical, psychological, verbal and sexual), which can occur together. ]]></help>
    <other><![CDATA[Y]]></other>
    <mandatory><![CDATA[N]]></mandatory>
    <question_order><![CDATA[23]]></question_order>
    <language><![CDATA[en]]></language>
    <scale_id><![CDATA[0]]></scale_id>
    <same_default><![CDATA[0]]></same_default>
    <relevance><![CDATA[((635519X1821X22182.NAOK == "Y"))]]></relevance>
   </row>
   <row>
    <qid><![CDATA[22198]]></qid>
    <parent_qid><![CDATA[0]]></parent_qid>
    <sid><![CDATA[635519]]></sid>
    <gid><![CDATA[1821]]></gid>
    <type><![CDATA[M]]></type>
    <title><![CDATA[q11sexual]]></title>
    <question><![CDATA[According to your previous answers, you have observed harassment at the faculty. Could you please indicate for which characteristic(s) the person has been the target of <u><strong>sexual</strong></u> harassment?]]></question>
    <preg/>
    <help><![CDATA[There are multiple forms of harassment (physical, psychological, verbal and sexual), which can occur together. ]]></help>
    <other><![CDATA[Y]]></other>
    <mandatory><![CDATA[N]]></mandatory>
    <question_order><![CDATA[24]]></question_order>
    <language><![CDATA[en]]></language>
    <scale_id><![CDATA[0]]></scale_id>
    <same_default><![CDATA[0]]></same_default>
    <relevance><![CDATA[((635519X1821X22182.NAOK == "Y"))]]></relevance>
   </row>
  </rows>
 </questions>
 <subquestions>
  <fields>
   <fieldname>qid</fieldname>
   <fieldname>parent_qid</fieldname>
   <fieldname>sid</fieldname>
   <fieldname>gid</fieldname>
   <fieldname>type</fieldname>
   <fieldname>title</fieldname>
   <fieldname>question</fieldname>
   <fieldname>preg</fieldname>
   <fieldname>help</fieldname>
   <fieldname>other</fieldname>
   <fieldname>mandatory</fieldname>
   <fieldname>question_order</fieldname>
   <fieldname>language</fieldname>
   <fieldname>scale_id</fieldname>
   <fieldname>same_default</fieldname>
   <fieldname>relevance</fieldname>
  </fields>
  <rows>
   <row>
    <qid><![CDATA[22199]]></qid>
    <parent_qid><![CDATA[22178]]></parent_qid>
    <sid><![CDATA[635519]]></sid>
    <gid><![CDATA[1820]]></gid>
    <type><![CDATA[T]]></type>
    <title><![CDATA[SQ001]]></title>
    <question><![CDATA[Bachelor Biology]]></question>
    <other><![CDATA[N]]></other>
    <mandatory><![CDATA[N]]></mandatory>
    <question_order><![CDATA[1]]></question_order>
    <language><![CDATA[en]]></language>
    <scale_id><![CDATA[0]]></scale_id>
    <same_default><![CDATA[0]]></same_default>
    <relevance><![CDATA[1]]></relevance>
   </row>
   <row>
    <qid><![CDATA[22200]]></qid>
    <parent_qid><![CDATA[22178]]></parent_qid>
    <sid><![CDATA[635519]]></sid>
    <gid><![CDATA[1820]]></gid>
    <type><![CDATA[T]]></type>
    <title><![CDATA[SQ002]]></title>
    <question><![CDATA[Bachelor Computer Science]]></question>
    <other><![CDATA[N]]></other>
    <mandatory><![CDATA[N]]></mandatory>
    <question_order><![CDATA[2]]></question_order>
    <language><![CDATA[en]]></language>
    <scale_id><![CDATA[0]]></scale_id>
    <same_default><![CDATA[0]]></same_default>
    <relevance><![CDATA[1]]></relevance>
   </row>
   <row>
    <qid><![CDATA[22201]]></qid>
    <parent_qid><![CDATA[22178]]></parent_qid>
    <sid><![CDATA[635519]]></sid>
    <gid><![CDATA[1820]]></gid>
    <type><![CDATA[T]]></type>
    <title><![CDATA[SQ003]]></title>
    <question><![CDATA[Bachelor Molecular Life Sciences]]></question>
    <other><![CDATA[N]]></other>
    <mandatory><![CDATA[N]]></mandatory>
    <question_order><![CDATA[3]]></question_order>
    <language><![CDATA[en]]></language>
    <scale_id><![CDATA[0]]></scale_id>
    <same_default><![CDATA[0]]></same_default>
    <relevance><![CDATA[1]]></relevance>
   </row>
   <row>
    <qid><![CDATA[22202]]></qid>
    <parent_qid><![CDATA[22178]]></parent_qid>
    <sid><![CDATA[635519]]></sid>
    <gid><![CDATA[1820]]></gid>
    <type><![CDATA[T]]></type>
    <title><![CDATA[SQ004]]></title>
    <question><![CDATA[Bachelor Physics and Astronomy]]></question>
    <other><![CDATA[N]]></other>
    <mandatory><![CDATA[N]]></mandatory>
    <question_order><![CDATA[4]]></question_order>
    <language><![CDATA[en]]></language>
    <scale_id><![CDATA[0]]></scale_id>
    <same_default><![CDATA[0]]></same_default>
    <relevance><![CDATA[1]]></relevance>
   </row>
   <row>
    <qid><![CDATA[22203]]></qid>
    <parent_qid><![CDATA[22178]]></parent_qid>
    <sid><![CDATA[635519]]></sid>
    <gid><![CDATA[1820]]></gid>
    <type><![CDATA[T]]></type>
    <title><![CDATA[SQ005]]></title>
    <question><![CDATA[Bachelor Science]]></question>
    <other><![CDATA[N]]></other>
    <mandatory><![CDATA[N]]></mandatory>
    <question_order><![CDATA[5]]></question_order>
    <language><![CDATA[en]]></language>
    <scale_id><![CDATA[0]]></scale_id>
    <same_default><![CDATA[0]]></same_default>
    <relevance><![CDATA[1]]></relevance>
   </row>
   <row>
    <qid><![CDATA[22204]]></qid>
    <parent_qid><![CDATA[22178]]></parent_qid>
    <sid><![CDATA[635519]]></sid>
    <gid><![CDATA[1820]]></gid>
    <type><![CDATA[T]]></type>
    <title><![CDATA[SQ006]]></title>
    <question><![CDATA[Bachelor Chemistry]]></question>
    <other><![CDATA[N]]></other>
    <mandatory><![CDATA[N]]></mandatory>
    <question_order><![CDATA[6]]></question_order>
    <language><![CDATA[en]]></language>
    <scale_id><![CDATA[0]]></scale_id>
    <same_default><![CDATA[0]]></same_default>
    <relevance><![CDATA[1]]></relevance>
   </row>
   <row>
    <qid><![CDATA[22205]]></qid>
    <parent_qid><![CDATA[22178]]></parent_qid>
    <sid><![CDATA[635519]]></sid>
    <gid><![CDATA[1820]]></gid>
    <type><![CDATA[T]]></type>
    <title><![CDATA[SQ007]]></title>
    <question><![CDATA[Bachelor Mathematics]]></question>
    <other><![CDATA[N]]></other>
    <mandatory><![CDATA[N]]></mandatory>
    <question_order><![CDATA[7]]></question_order>
    <language><![CDATA[en]]></language>
    <scale_id><![CDATA[0]]></scale_id>
    <same_default><![CDATA[0]]></same_default>
    <relevance><![CDATA[1]]></relevance>
   </row>
   <row>
    <qid><![CDATA[22206]]></qid>
    <parent_qid><![CDATA[22178]]></parent_qid>
    <sid><![CDATA[635519]]></sid>
    <gid><![CDATA[1820]]></gid>
    <type><![CDATA[T]]></type>
    <title><![CDATA[SQ008]]></title>
    <question><![CDATA[Master Biology]]></question>
    <other><![CDATA[N]]></other>
    <mandatory><![CDATA[N]]></mandatory>
    <question_order><![CDATA[8]]></question_order>
    <language><![CDATA[en]]></language>
    <scale_id><![CDATA[0]]></scale_id>
    <same_default><![CDATA[0]]></same_default>
    <relevance><![CDATA[1]]></relevance>
   </row>
   <row>
    <qid><![CDATA[22207]]></qid>
    <parent_qid><![CDATA[22178]]></parent_qid>
    <sid><![CDATA[635519]]></sid>
    <gid><![CDATA[1820]]></gid>
    <type><![CDATA[T]]></type>
    <title><![CDATA[SQ009]]></title>
    <question><![CDATA[Master Medical Biology]]></question>
    <other><![CDATA[N]]></other>
    <mandatory><![CDATA[N]]></mandatory>
    <question_order><![CDATA[9]]></question_order>
    <language><![CDATA[en]]></language>
    <scale_id><![CDATA[0]]></scale_id>
    <same_default><![CDATA[0]]></same_default>
    <relevance><![CDATA[1]]></relevance>
   </row>
   <row>
    <qid><![CDATA[22208]]></qid>
    <parent_qid><![CDATA[22178]]></parent_qid>
    <sid><![CDATA[635519]]></sid>
    <gid><![CDATA[1820]]></gid>
    <type><![CDATA[T]]></type>
    <title><![CDATA[SQ010]]></title>
    <question><![CDATA[Master Molecular Life Sciences]]></question>
    <other><![CDATA[N]]></other>
    <mandatory><![CDATA[N]]></mandatory>
    <question_order><![CDATA[10]]></question_order>
    <language><![CDATA[en]]></language>
    <scale_id><![CDATA[0]]></scale_id>
    <same_default><![CDATA[0]]></same_default>
    <relevance><![CDATA[1]]></relevance>
   </row>
   <row>
    <qid><![CDATA[22209]]></qid>
    <parent_qid><![CDATA[22178]]></parent_qid>
    <sid><![CDATA[635519]]></sid>
    <gid><![CDATA[1820]]></gid>
    <type><![CDATA[T]]></type>
    <title><![CDATA[SQ011]]></title>
    <question><![CDATA[Master Chemistry]]></question>
    <other><![CDATA[N]]></other>
    <mandatory><![CDATA[N]]></mandatory>
    <question_order><![CDATA[11]]></question_order>
    <language><![CDATA[en]]></language>
    <scale_id><![CDATA[0]]></scale_id>
    <same_default><![CDATA[0]]></same_default>
    <relevance><![CDATA[1]]></relevance>
   </row>
   <row>
    <qid><![CDATA[22210]]></qid>
    <parent_qid><![CDATA[22178]]></parent_qid>
    <sid><![CDATA[635519]]></sid>
    <gid><![CDATA[1820]]></gid>
    <type><![CDATA[T]]></type>
    <title><![CDATA[SQ012]]></title>
    <question><![CDATA[Master Science]]></question>
    <other><![CDATA[N]]></other>
    <mandatory><![CDATA[N]]></mandatory>
    <question_order><![CDATA[12]]></question_order>
    <language><![CDATA[en]]></language>
    <scale_id><![CDATA[0]]></scale_id>
    <same_default><![CDATA[0]]></same_default>
    <relevance><![CDATA[1]]></relevance>
   </row>
   <row>
    <qid><![CDATA[22211]]></qid>
    <parent_qid><![CDATA[22178]]></parent_qid>
    <sid><![CDATA[635519]]></sid>
    <gid><![CDATA[1820]]></gid>
    <type><![CDATA[T]]></type>
    <title><![CDATA[SQ013]]></title>
    <question><![CDATA[Master Physics and Astronomy]]></question>
    <other><![CDATA[N]]></other>
    <mandatory><![CDATA[N]]></mandatory>
    <question_order><![CDATA[13]]></question_order>
    <language><![CDATA[en]]></language>
    <scale_id><![CDATA[0]]></scale_id>
    <same_default><![CDATA[0]]></same_default>
    <relevance><![CDATA[1]]></relevance>
   </row>
   <row>
    <qid><![CDATA[22212]]></qid>
    <parent_qid><![CDATA[22178]]></parent_qid>
    <sid><![CDATA[635519]]></sid>
    <gid><![CDATA[1820]]></gid>
    <type><![CDATA[T]]></type>
    <title><![CDATA[SQ014]]></title>
    <question><![CDATA[Master Mathematics]]></question>
    <other><![CDATA[N]]></other>
    <mandatory><![CDATA[N]]></mandatory>
    <question_order><![CDATA[14]]></question_order>
    <language><![CDATA[en]]></language>
    <scale_id><![CDATA[0]]></scale_id>
    <same_default><![CDATA[0]]></same_default>
    <relevance><![CDATA[1]]></relevance>
   </row>
   <row>
    <qid><![CDATA[22213]]></qid>
    <parent_qid><![CDATA[22178]]></parent_qid>
    <sid><![CDATA[635519]]></sid>
    <gid><![CDATA[1820]]></gid>
    <type><![CDATA[T]]></type>
    <title><![CDATA[SQ015]]></title>
    <question><![CDATA[Master Computing Science]]></question>
    <other><![CDATA[N]]></other>
    <mandatory><![CDATA[N]]></mandatory>
    <question_order><![CDATA[15]]></question_order>
    <language><![CDATA[en]]></language>
    <scale_id><![CDATA[0]]></scale_id>
    <same_default><![CDATA[0]]></same_default>
    <relevance><![CDATA[1]]></relevance>
   </row>
   <row>
    <qid><![CDATA[22214]]></qid>
    <parent_qid><![CDATA[22178]]></parent_qid>
    <sid><![CDATA[635519]]></sid>
    <gid><![CDATA[1820]]></gid>
    <type><![CDATA[T]]></type>
    <title><![CDATA[SQ016]]></title>
    <question><![CDATA[Master Information Sciences]]></question>
    <other><![CDATA[N]]></other>
    <mandatory><![CDATA[N]]></mandatory>
    <question_order><![CDATA[16]]></question_order>
    <language><![CDATA[en]]></language>
    <scale_id><![CDATA[0]]></scale_id>
    <same_default><![CDATA[0]]></same_default>
    <relevance><![CDATA[1]]></relevance>
   </row>
   <row>
    <qid><![CDATA[22215]]></qid>
    <parent_qid><![CDATA[22184]]></parent_qid>
    <sid><![CDATA[635519]]></sid>
    <gid><![CDATA[1821]]></gid>
    <type><![CDATA[T]]></type>
    <title><![CDATA[SQ001]]></title>
    <question><![CDATA[Supervisor (Lecturer, thesis supervisor, mentor etc.)]]></question>
    <other><![CDATA[N]]></other>
    <mandatory><![CDATA[N]]></mandatory>
    <question_order><![CDATA[1]]></question_order>
    <language><![CDATA[en]]></language>
    <scale_id><![CDATA[0]]></scale_id>
    <same_default><![CDATA[0]]></same_default>
    <relevance><![CDATA[1]]></relevance>
   </row>
   <row>
    <qid><![CDATA[22216]]></qid>
    <parent_qid><![CDATA[22184]]></parent_qid>
    <sid><![CDATA[635519]]></sid>
    <gid><![CDATA[1821]]></gid>
    <type><![CDATA[T]]></type>
    <title><![CDATA[SQ002]]></title>
    <question><![CDATA[Students]]></question>
    <other><![CDATA[N]]></other>
    <mandatory><![CDATA[N]]></mandatory>
    <question_order><![CDATA[2]]></question_order>
    <language><![CDATA[en]]></language>
    <scale_id><![CDATA[0]]></scale_id>
    <same_default><![CDATA[0]]></same_default>
    <relevance><![CDATA[1]]></relevance>
   </row>
   <row>
    <qid><![CDATA[22217]]></qid>
    <parent_qid><![CDATA[22184]]></parent_qid>
    <sid><![CDATA[635519]]></sid>
    <gid><![CDATA[1821]]></gid>
    <type><![CDATA[T]]></type>
    <title><![CDATA[SQ003]]></title>
    <question><![CDATA[Any other employee of the faculty]]></question>
    <other><![CDATA[N]]></other>
    <mandatory><![CDATA[N]]></mandatory>
    <question_order><![CDATA[3]]></question_order>
    <language><![CDATA[en]]></language>
    <scale_id><![CDATA[0]]></scale_id>
    <same_default><![CDATA[0]]></same_default>
    <relevance><![CDATA[1]]></relevance>
   </row>
   <row>
    <qid><![CDATA[22218]]></qid>
    <parent_qid><![CDATA[22187]]></parent_qid>
    <sid><![CDATA[635519]]></sid>
    <gid><![CDATA[1821]]></gid>
    <type><![CDATA[M]]></type>
    <title><![CDATA[SQ001]]></title>
    <question><![CDATA[Their sex]]></question>
    <other><![CDATA[N]]></other>
    <mandatory><![CDATA[N]]></mandatory>
    <question_order><![CDATA[1]]></question_order>
    <language><![CDATA[en]]></language>
    <scale_id><![CDATA[0]]></scale_id>
    <same_default><![CDATA[0]]></same_default>
    <relevance><![CDATA[1]]></relevance>
   </row>
   <row>
    <qid><![CDATA[22219]]></qid>
    <parent_qid><![CDATA[22187]]></parent_qid>
    <sid><![CDATA[635519]]></sid>
    <gid><![CDATA[1821]]></gid>
    <type><![CDATA[M]]></type>
    <title><![CDATA[SQ002]]></title>
    <question><![CDATA[Their age]]></question>
    <other><![CDATA[N]]></other>
    <mandatory><![CDATA[N]]></mandatory>
    <question_order><![CDATA[2]]></question_order>
    <language><![CDATA[en]]></language>
    <scale_id><![CDATA[0]]></scale_id>
    <same_default><![CDATA[0]]></same_default>
    <relevance><![CDATA[1]]></relevance>
   </row>
   <row>
    <qid><![CDATA[22220]]></qid>
    <parent_qid><![CDATA[22187]]></parent_qid>
    <sid><![CDATA[635519]]></sid>
    <gid><![CDATA[1821]]></gid>
    <type><![CDATA[M]]></type>
    <title><![CDATA[SQ003]]></title>
    <question><![CDATA[Their skin colour]]></question>
    <other><![CDATA[N]]></other>
    <mandatory><![CDATA[N]]></mandatory>
    <question_order><![CDATA[3]]></question_order>
    <language><![CDATA[en]]></language>
    <scale_id><![CDATA[0]]></scale_id>
    <same_default><![CDATA[0]]></same_default>
    <relevance><![CDATA[1]]></relevance>
   </row>
   <row>
    <qid><![CDATA[22221]]></qid>
    <parent_qid><![CDATA[22187]]></parent_qid>
    <sid><![CDATA[635519]]></sid>
    <gid><![CDATA[1821]]></gid>
    <type><![CDATA[M]]></type>
    <title><![CDATA[SQ004]]></title>
    <question><![CDATA[Their ethnic cultural appearance]]></question>
    <other><![CDATA[N]]></other>
    <mandatory><![CDATA[N]]></mandatory>
    <question_order><![CDATA[4]]></question_order>
    <language><![CDATA[en]]></language>
    <scale_id><![CDATA[0]]></scale_id>
    <same_default><![CDATA[0]]></same_default>
    <relevance><![CDATA[1]]></relevance>
   </row>
   <row>
    <qid><![CDATA[22222]]></qid>
    <parent_qid><![CDATA[22187]]></parent_qid>
    <sid><![CDATA[635519]]></sid>
    <gid><![CDATA[1821]]></gid>
    <type><![CDATA[M]]></type>
    <title><![CDATA[SQ005]]></title>
    <question><![CDATA[Their physical appearance]]></question>
    <other><![CDATA[N]]></other>
    <mandatory><![CDATA[N]]></mandatory>
    <question_order><![CDATA[5]]></question_order>
    <language><![CDATA[en]]></language>
    <scale_id><![CDATA[0]]></scale_id>
    <same_default><![CDATA[0]]></same_default>
    <relevance><![CDATA[1]]></relevance>
   </row>
   <row>
    <qid><![CDATA[22223]]></qid>
    <parent_qid><![CDATA[22187]]></parent_qid>
    <sid><![CDATA[635519]]></sid>
    <gid><![CDATA[1821]]></gid>
    <type><![CDATA[M]]></type>
    <title><![CDATA[SQ006]]></title>
    <question><![CDATA[Their sexual orientation]]></question>
    <other><![CDATA[N]]></other>
    <mandatory><![CDATA[N]]></mandatory>
    <question_order><![CDATA[6]]></question_order>
    <language><![CDATA[en]]></language>
    <scale_id><![CDATA[0]]></scale_id>
    <same_default><![CDATA[0]]></same_default>
    <relevance><![CDATA[1]]></relevance>
   </row>
   <row>
    <qid><![CDATA[22224]]></qid>
    <parent_qid><![CDATA[22187]]></parent_qid>
    <sid><![CDATA[635519]]></sid>
    <gid><![CDATA[1821]]></gid>
    <type><![CDATA[M]]></type>
    <title><![CDATA[SQ007]]></title>
    <question><![CDATA[Their disability]]></question>
    <other><![CDATA[N]]></other>
    <mandatory><![CDATA[N]]></mandatory>
    <question_order><![CDATA[7]]></question_order>
    <language><![CDATA[en]]></language>
    <scale_id><![CDATA[0]]></scale_id>
    <same_default><![CDATA[0]]></same_default>
    <relevance><![CDATA[1]]></relevance>
   </row>
   <row>
    <qid><![CDATA[22225]]></qid>
    <parent_qid><![CDATA[22187]]></parent_qid>
    <sid><![CDATA[635519]]></sid>
    <gid><![CDATA[1821]]></gid>
    <type><![CDATA[M]]></type>
    <title><![CDATA[SQ008]]></title>
    <question><![CDATA[The way they speak]]></question>
    <other><![CDATA[N]]></other>
    <mandatory><![CDATA[N]]></mandatory>
    <question_order><![CDATA[8]]></question_order>
    <language><![CDATA[en]]></language>
    <scale_id><![CDATA[0]]></scale_id>
    <same_default><![CDATA[0]]></same_default>
    <relevance><![CDATA[1]]></relevance>
   </row>
   <row>
    <qid><![CDATA[22226]]></qid>
    <parent_qid><![CDATA[22187]]></parent_qid>
    <sid><![CDATA[635519]]></sid>
    <gid><![CDATA[1821]]></gid>
    <type><![CDATA[M]]></type>
    <title><![CDATA[SQ009]]></title>
    <question><![CDATA[Their political ideas]]></question>
    <other><![CDATA[N]]></other>
    <mandatory><![CDATA[N]]></mandatory>
    <question_order><![CDATA[9]]></question_order>
    <language><![CDATA[en]]></language>
    <scale_id><![CDATA[0]]></scale_id>
    <same_default><![CDATA[0]]></same_default>
    <relevance><![CDATA[1]]></relevance>
   </row>
   <row>
    <qid><![CDATA[22227]]></qid>
    <parent_qid><![CDATA[22187]]></parent_qid>
    <sid><![CDATA[635519]]></sid>
    <gid><![CDATA[1821]]></gid>
    <type><![CDATA[M]]></type>
    <title><![CDATA[SQ010]]></title>
    <question><![CDATA[Their religion or philosophy]]></question>
    <other><![CDATA[N]]></other>
    <mandatory><![CDATA[N]]></mandatory>
    <question_order><![CDATA[10]]></question_order>
    <language><![CDATA[en]]></language>
    <scale_id><![CDATA[0]]></scale_id>
    <same_default><![CDATA[0]]></same_default>
    <relevance><![CDATA[1]]></relevance>
   </row>
   <row>
    <qid><![CDATA[22228]]></qid>
    <parent_qid><![CDATA[22187]]></parent_qid>
    <sid><![CDATA[635519]]></sid>
    <gid><![CDATA[1821]]></gid>
    <type><![CDATA[M]]></type>
    <title><![CDATA[SQ011]]></title>
    <question><![CDATA[Their social class]]></question>
    <other><![CDATA[N]]></other>
    <mandatory><![CDATA[N]]></mandatory>
    <question_order><![CDATA[11]]></question_order>
    <language><![CDATA[en]]></language>
    <scale_id><![CDATA[0]]></scale_id>
    <same_default><![CDATA[0]]></same_default>
    <relevance><![CDATA[1]]></relevance>
   </row>
   <row>
    <qid><![CDATA[22229]]></qid>
    <parent_qid><![CDATA[22187]]></parent_qid>
    <sid><![CDATA[635519]]></sid>
    <gid><![CDATA[1821]]></gid>
    <type><![CDATA[M]]></type>
    <title><![CDATA[SQ012]]></title>
    <question><![CDATA[Their native language]]></question>
    <other><![CDATA[N]]></other>
    <mandatory><![CDATA[N]]></mandatory>
    <question_order><![CDATA[12]]></question_order>
    <language><![CDATA[en]]></language>
    <scale_id><![CDATA[0]]></scale_id>
    <same_default><![CDATA[0]]></same_default>
    <relevance><![CDATA[1]]></relevance>
   </row>
   <row>
    <qid><![CDATA[22230]]></qid>
    <parent_qid><![CDATA[22187]]></parent_qid>
    <sid><![CDATA[635519]]></sid>
    <gid><![CDATA[1821]]></gid>
    <type><![CDATA[M]]></type>
    <title><![CDATA[SQ013]]></title>
    <question><![CDATA[Unknown reasons]]></question>
    <other><![CDATA[N]]></other>
    <mandatory><![CDATA[N]]></mandatory>
    <question_order><![CDATA[13]]></question_order>
    <language><![CDATA[en]]></language>
    <scale_id><![CDATA[0]]></scale_id>
    <same_default><![CDATA[0]]></same_default>
    <relevance><![CDATA[1]]></relevance>
   </row>
   <row>
    <qid><![CDATA[22231]]></qid>
    <parent_qid><![CDATA[22188]]></parent_qid>
    <sid><![CDATA[635519]]></sid>
    <gid><![CDATA[1821]]></gid>
    <type><![CDATA[T]]></type>
    <title><![CDATA[SQ001]]></title>
    <question><![CDATA[Supervisors (Lecturers, thesis supervisor, mentor etc.)]]></question>
    <other><![CDATA[N]]></other>
    <mandatory><![CDATA[N]]></mandatory>
    <question_order><![CDATA[1]]></question_order>
    <language><![CDATA[en]]></language>
    <scale_id><![CDATA[0]]></scale_id>
    <same_default><![CDATA[0]]></same_default>
    <relevance><![CDATA[1]]></relevance>
   </row>
   <row>
    <qid><![CDATA[22232]]></qid>
    <parent_qid><![CDATA[22188]]></parent_qid>
    <sid><![CDATA[635519]]></sid>
    <gid><![CDATA[1821]]></gid>
    <type><![CDATA[T]]></type>
    <title><![CDATA[SQ002]]></title>
    <question><![CDATA[Students]]></question>
    <other><![CDATA[N]]></other>
    <mandatory><![CDATA[N]]></mandatory>
    <question_order><![CDATA[2]]></question_order>
    <language><![CDATA[en]]></language>
    <scale_id><![CDATA[0]]></scale_id>
    <same_default><![CDATA[0]]></same_default>
    <relevance><![CDATA[1]]></relevance>
   </row>
   <row>
    <qid><![CDATA[22233]]></qid>
    <parent_qid><![CDATA[22188]]></parent_qid>
    <sid><![CDATA[635519]]></sid>
    <gid><![CDATA[1821]]></gid>
    <type><![CDATA[T]]></type>
    <title><![CDATA[SQ003]]></title>
    <question><![CDATA[Any other employee of the faculty]]></question>
    <other><![CDATA[N]]></other>
    <mandatory><![CDATA[N]]></mandatory>
    <question_order><![CDATA[3]]></question_order>
    <language><![CDATA[en]]></language>
    <scale_id><![CDATA[0]]></scale_id>
    <same_default><![CDATA[0]]></same_default>
    <relevance><![CDATA[1]]></relevance>
   </row>
   <row>
    <qid><![CDATA[22234]]></qid>
    <parent_qid><![CDATA[22191]]></parent_qid>
    <sid><![CDATA[635519]]></sid>
    <gid><![CDATA[1821]]></gid>
    <type><![CDATA[T]]></type>
    <title><![CDATA[SQ001]]></title>
    <question><![CDATA[Trust person]]></question>
    <other><![CDATA[N]]></other>
    <mandatory><![CDATA[N]]></mandatory>
    <question_order><![CDATA[1]]></question_order>
    <language><![CDATA[en]]></language>
    <scale_id><![CDATA[0]]></scale_id>
    <same_default><![CDATA[0]]></same_default>
    <relevance><![CDATA[1]]></relevance>
   </row>
   <row>
    <qid><![CDATA[22235]]></qid>
    <parent_qid><![CDATA[22191]]></parent_qid>
    <sid><![CDATA[635519]]></sid>
    <gid><![CDATA[1821]]></gid>
    <type><![CDATA[T]]></type>
    <title><![CDATA[SQ002]]></title>
    <question><![CDATA[Prevention advisor]]></question>
    <other><![CDATA[N]]></other>
    <mandatory><![CDATA[N]]></mandatory>
    <question_order><![CDATA[2]]></question_order>
    <language><![CDATA[en]]></language>
    <scale_id><![CDATA[0]]></scale_id>
    <same_default><![CDATA[0]]></same_default>
    <relevance><![CDATA[1]]></relevance>
   </row>
   <row>
    <qid><![CDATA[22236]]></qid>
    <parent_qid><![CDATA[22191]]></parent_qid>
    <sid><![CDATA[635519]]></sid>
    <gid><![CDATA[1821]]></gid>
    <type><![CDATA[T]]></type>
    <title><![CDATA[SQ003]]></title>
    <question><![CDATA[Internal claims procedure against violence, bullying and harassment]]></question>
    <other><![CDATA[N]]></other>
    <mandatory><![CDATA[N]]></mandatory>
    <question_order><![CDATA[3]]></question_order>
    <language><![CDATA[en]]></language>
    <scale_id><![CDATA[0]]></scale_id>
    <same_default><![CDATA[0]]></same_default>
    <relevance><![CDATA[1]]></relevance>
   </row>
   <row>
    <qid><![CDATA[22237]]></qid>
    <parent_qid><![CDATA[22192]]></parent_qid>
    <sid><![CDATA[635519]]></sid>
    <gid><![CDATA[1821]]></gid>
    <type><![CDATA[T]]></type>
    <title><![CDATA[SQ001]]></title>
    <question><![CDATA[Regulations on undesirable behaviour]]></question>
    <other><![CDATA[N]]></other>
    <mandatory><![CDATA[N]]></mandatory>
    <question_order><![CDATA[1]]></question_order>
    <language><![CDATA[en]]></language>
    <scale_id><![CDATA[0]]></scale_id>
    <same_default><![CDATA[0]]></same_default>
    <relevance><![CDATA[1]]></relevance>
   </row>
   <row>
    <qid><![CDATA[22238]]></qid>
    <parent_qid><![CDATA[22192]]></parent_qid>
    <sid><![CDATA[635519]]></sid>
    <gid><![CDATA[1821]]></gid>
    <type><![CDATA[T]]></type>
    <title><![CDATA[SQ002]]></title>
    <question><![CDATA[Complaints committee for undesirable behaviour]]></question>
    <other><![CDATA[N]]></other>
    <mandatory><![CDATA[N]]></mandatory>
    <question_order><![CDATA[2]]></question_order>
    <language><![CDATA[en]]></language>
    <scale_id><![CDATA[0]]></scale_id>
    <same_default><![CDATA[0]]></same_default>
    <relevance><![CDATA[1]]></relevance>
   </row>
   <row>
    <qid><![CDATA[22239]]></qid>
    <parent_qid><![CDATA[22192]]></parent_qid>
    <sid><![CDATA[635519]]></sid>
    <gid><![CDATA[1821]]></gid>
    <type><![CDATA[T]]></type>
    <title><![CDATA[SQ003]]></title>
    <question><![CDATA[Confidential adviser]]></question>
    <other><![CDATA[N]]></other>
    <mandatory><![CDATA[N]]></mandatory>
    <question_order><![CDATA[3]]></question_order>
    <language><![CDATA[en]]></language>
    <scale_id><![CDATA[0]]></scale_id>
    <same_default><![CDATA[0]]></same_default>
    <relevance><![CDATA[1]]></relevance>
   </row>
   <row>
    <qid><![CDATA[22240]]></qid>
    <parent_qid><![CDATA[22183]]></parent_qid>
    <sid><![CDATA[635519]]></sid>
    <gid><![CDATA[1821]]></gid>
    <type><![CDATA[M]]></type>
    <title><![CDATA[SQ001]]></title>
    <question><![CDATA[My sex]]></question>
    <other><![CDATA[N]]></other>
    <mandatory><![CDATA[N]]></mandatory>
    <question_order><![CDATA[1]]></question_order>
    <language><![CDATA[en]]></language>
    <scale_id><![CDATA[0]]></scale_id>
    <same_default><![CDATA[0]]></same_default>
    <relevance><![CDATA[1]]></relevance>
   </row>
   <row>
    <qid><![CDATA[22241]]></qid>
    <parent_qid><![CDATA[22183]]></parent_qid>
    <sid><![CDATA[635519]]></sid>
    <gid><![CDATA[1821]]></gid>
    <type><![CDATA[M]]></type>
    <title><![CDATA[SQ002]]></title>
    <question><![CDATA[My age]]></question>
    <other><![CDATA[N]]></other>
    <mandatory><![CDATA[N]]></mandatory>
    <question_order><![CDATA[2]]></question_order>
    <language><![CDATA[en]]></language>
    <scale_id><![CDATA[0]]></scale_id>
    <same_default><![CDATA[0]]></same_default>
    <relevance><![CDATA[1]]></relevance>
   </row>
   <row>
    <qid><![CDATA[22242]]></qid>
    <parent_qid><![CDATA[22183]]></parent_qid>
    <sid><![CDATA[635519]]></sid>
    <gid><![CDATA[1821]]></gid>
    <type><![CDATA[M]]></type>
    <title><![CDATA[SQ003]]></title>
    <question><![CDATA[My skin colour]]></question>
    <other><![CDATA[N]]></other>
    <mandatory><![CDATA[N]]></mandatory>
    <question_order><![CDATA[3]]></question_order>
    <language><![CDATA[en]]></language>
    <scale_id><![CDATA[0]]></scale_id>
    <same_default><![CDATA[0]]></same_default>
    <relevance><![CDATA[1]]></relevance>
   </row>
   <row>
    <qid><![CDATA[22243]]></qid>
    <parent_qid><![CDATA[22183]]></parent_qid>
    <sid><![CDATA[635519]]></sid>
    <gid><![CDATA[1821]]></gid>
    <type><![CDATA[M]]></type>
    <title><![CDATA[SQ004]]></title>
    <question><![CDATA[My ethnic cultural origin]]></question>
    <other><![CDATA[N]]></other>
    <mandatory><![CDATA[N]]></mandatory>
    <question_order><![CDATA[4]]></question_order>
    <language><![CDATA[en]]></language>
    <scale_id><![CDATA[0]]></scale_id>
    <same_default><![CDATA[0]]></same_default>
    <relevance><![CDATA[1]]></relevance>
   </row>
   <row>
    <qid><![CDATA[22244]]></qid>
    <parent_qid><![CDATA[22183]]></parent_qid>
    <sid><![CDATA[635519]]></sid>
    <gid><![CDATA[1821]]></gid>
    <type><![CDATA[M]]></type>
    <title><![CDATA[SQ005]]></title>
    <question><![CDATA[My physical appearance]]></question>
    <other><![CDATA[N]]></other>
    <mandatory><![CDATA[N]]></mandatory>
    <question_order><![CDATA[5]]></question_order>
    <language><![CDATA[en]]></language>
    <scale_id><![CDATA[0]]></scale_id>
    <same_default><![CDATA[0]]></same_default>
    <relevance><![CDATA[1]]></relevance>
   </row>
   <row>
    <qid><![CDATA[22245]]></qid>
    <parent_qid><![CDATA[22183]]></parent_qid>
    <sid><![CDATA[635519]]></sid>
    <gid><![CDATA[1821]]></gid>
    <type><![CDATA[M]]></type>
    <title><![CDATA[SQ006]]></title>
    <question><![CDATA[My sexual orientation ]]></question>
    <other><![CDATA[N]]></other>
    <mandatory><![CDATA[N]]></mandatory>
    <question_order><![CDATA[6]]></question_order>
    <language><![CDATA[en]]></language>
    <scale_id><![CDATA[0]]></scale_id>
    <same_default><![CDATA[0]]></same_default>
    <relevance><![CDATA[1]]></relevance>
   </row>
   <row>
    <qid><![CDATA[22246]]></qid>
    <parent_qid><![CDATA[22183]]></parent_qid>
    <sid><![CDATA[635519]]></sid>
    <gid><![CDATA[1821]]></gid>
    <type><![CDATA[M]]></type>
    <title><![CDATA[SQ007]]></title>
    <question><![CDATA[My disability]]></question>
    <other><![CDATA[N]]></other>
    <mandatory><![CDATA[N]]></mandatory>
    <question_order><![CDATA[7]]></question_order>
    <language><![CDATA[en]]></language>
    <scale_id><![CDATA[0]]></scale_id>
    <same_default><![CDATA[0]]></same_default>
    <relevance><![CDATA[1]]></relevance>
   </row>
   <row>
    <qid><![CDATA[22247]]></qid>
    <parent_qid><![CDATA[22183]]></parent_qid>
    <sid><![CDATA[635519]]></sid>
    <gid><![CDATA[1821]]></gid>
    <type><![CDATA[M]]></type>
    <title><![CDATA[SQ008]]></title>
    <question><![CDATA[The way I speak]]></question>
    <other><![CDATA[N]]></other>
    <mandatory><![CDATA[N]]></mandatory>
    <question_order><![CDATA[8]]></question_order>
    <language><![CDATA[en]]></language>
    <scale_id><![CDATA[0]]></scale_id>
    <same_default><![CDATA[0]]></same_default>
    <relevance><![CDATA[1]]></relevance>
   </row>
   <row>
    <qid><![CDATA[22248]]></qid>
    <parent_qid><![CDATA[22183]]></parent_qid>
    <sid><![CDATA[635519]]></sid>
    <gid><![CDATA[1821]]></gid>
    <type><![CDATA[M]]></type>
    <title><![CDATA[SQ009]]></title>
    <question><![CDATA[My political ideas]]></question>
    <other><![CDATA[N]]></other>
    <mandatory><![CDATA[N]]></mandatory>
    <question_order><![CDATA[9]]></question_order>
    <language><![CDATA[en]]></language>
    <scale_id><![CDATA[0]]></scale_id>
    <same_default><![CDATA[0]]></same_default>
    <relevance><![CDATA[1]]></relevance>
   </row>
   <row>
    <qid><![CDATA[22249]]></qid>
    <parent_qid><![CDATA[22183]]></parent_qid>
    <sid><![CDATA[635519]]></sid>
    <gid><![CDATA[1821]]></gid>
    <type><![CDATA[M]]></type>
    <title><![CDATA[SQ010]]></title>
    <question><![CDATA[My religion or philosophy]]></question>
    <other><![CDATA[N]]></other>
    <mandatory><![CDATA[N]]></mandatory>
    <question_order><![CDATA[10]]></question_order>
    <language><![CDATA[en]]></language>
    <scale_id><![CDATA[0]]></scale_id>
    <same_default><![CDATA[0]]></same_default>
    <relevance><![CDATA[1]]></relevance>
   </row>
   <row>
    <qid><![CDATA[22250]]></qid>
    <parent_qid><![CDATA[22183]]></parent_qid>
    <sid><![CDATA[635519]]></sid>
    <gid><![CDATA[1821]]></gid>
    <type><![CDATA[M]]></type>
    <title><![CDATA[SQ011]]></title>
    <question><![CDATA[My social class]]></question>
    <other><![CDATA[N]]></other>
    <mandatory><![CDATA[N]]></mandatory>
    <question_order><![CDATA[11]]></question_order>
    <language><![CDATA[en]]></language>
    <scale_id><![CDATA[0]]></scale_id>
    <same_default><![CDATA[0]]></same_default>
    <relevance><![CDATA[1]]></relevance>
   </row>
   <row>
    <qid><![CDATA[22251]]></qid>
    <parent_qid><![CDATA[22183]]></parent_qid>
    <sid><![CDATA[635519]]></sid>
    <gid><![CDATA[1821]]></gid>
    <type><![CDATA[M]]></type>
    <title><![CDATA[SQ012]]></title>
    <question><![CDATA[My native language]]></question>
    <other><![CDATA[N]]></other>
    <mandatory><![CDATA[N]]></mandatory>
    <question_order><![CDATA[12]]></question_order>
    <language><![CDATA[en]]></language>
    <scale_id><![CDATA[0]]></scale_id>
    <same_default><![CDATA[0]]></same_default>
    <relevance><![CDATA[1]]></relevance>
   </row>
   <row>
    <qid><![CDATA[22252]]></qid>
    <parent_qid><![CDATA[22183]]></parent_qid>
    <sid><![CDATA[635519]]></sid>
    <gid><![CDATA[1821]]></gid>
    <type><![CDATA[M]]></type>
    <title><![CDATA[SQ013]]></title>
    <question><![CDATA[Unknown reasons]]></question>
    <other><![CDATA[N]]></other>
    <mandatory><![CDATA[N]]></mandatory>
    <question_order><![CDATA[13]]></question_order>
    <language><![CDATA[en]]></language>
    <scale_id><![CDATA[0]]></scale_id>
    <same_default><![CDATA[0]]></same_default>
    <relevance><![CDATA[1]]></relevance>
   </row>
   <row>
    <qid><![CDATA[22253]]></qid>
    <parent_qid><![CDATA[22193]]></parent_qid>
    <sid><![CDATA[635519]]></sid>
    <gid><![CDATA[1821]]></gid>
    <type><![CDATA[T]]></type>
    <title><![CDATA[SQ001]]></title>
    <question><![CDATA[My sex]]></question>
    <other><![CDATA[N]]></other>
    <mandatory><![CDATA[N]]></mandatory>
    <question_order><![CDATA[1]]></question_order>
    <language><![CDATA[en]]></language>
    <scale_id><![CDATA[0]]></scale_id>
    <same_default><![CDATA[0]]></same_default>
    <relevance><![CDATA[1]]></relevance>
   </row>
   <row>
    <qid><![CDATA[22254]]></qid>
    <parent_qid><![CDATA[22193]]></parent_qid>
    <sid><![CDATA[635519]]></sid>
    <gid><![CDATA[1821]]></gid>
    <type><![CDATA[T]]></type>
    <title><![CDATA[SQ002]]></title>
    <question><![CDATA[My age]]></question>
    <other><![CDATA[N]]></other>
    <mandatory><![CDATA[N]]></mandatory>
    <question_order><![CDATA[2]]></question_order>
    <language><![CDATA[en]]></language>
    <scale_id><![CDATA[0]]></scale_id>
    <same_default><![CDATA[0]]></same_default>
    <relevance><![CDATA[1]]></relevance>
   </row>
   <row>
    <qid><![CDATA[22255]]></qid>
    <parent_qid><![CDATA[22193]]></parent_qid>
    <sid><![CDATA[635519]]></sid>
    <gid><![CDATA[1821]]></gid>
    <type><![CDATA[T]]></type>
    <title><![CDATA[SQ003]]></title>
    <question><![CDATA[My skin colour]]></question>
    <other><![CDATA[N]]></other>
    <mandatory><![CDATA[N]]></mandatory>
    <question_order><![CDATA[3]]></question_order>
    <language><![CDATA[en]]></language>
    <scale_id><![CDATA[0]]></scale_id>
    <same_default><![CDATA[0]]></same_default>
    <relevance><![CDATA[1]]></relevance>
   </row>
   <row>
    <qid><![CDATA[22256]]></qid>
    <parent_qid><![CDATA[22193]]></parent_qid>
    <sid><![CDATA[635519]]></sid>
    <gid><![CDATA[1821]]></gid>
    <type><![CDATA[T]]></type>
    <title><![CDATA[SQ004]]></title>
    <question><![CDATA[My ethnic cultural origin]]></question>
    <other><![CDATA[N]]></other>
    <mandatory><![CDATA[N]]></mandatory>
    <question_order><![CDATA[4]]></question_order>
    <language><![CDATA[en]]></language>
    <scale_id><![CDATA[0]]></scale_id>
    <same_default><![CDATA[0]]></same_default>
    <relevance><![CDATA[1]]></relevance>
   </row>
   <row>
    <qid><![CDATA[22257]]></qid>
    <parent_qid><![CDATA[22193]]></parent_qid>
    <sid><![CDATA[635519]]></sid>
    <gid><![CDATA[1821]]></gid>
    <type><![CDATA[T]]></type>
    <title><![CDATA[SQ005]]></title>
    <question><![CDATA[My physical appearance]]></question>
    <other><![CDATA[N]]></other>
    <mandatory><![CDATA[N]]></mandatory>
    <question_order><![CDATA[5]]></question_order>
    <language><![CDATA[en]]></language>
    <scale_id><![CDATA[0]]></scale_id>
    <same_default><![CDATA[0]]></same_default>
    <relevance><![CDATA[1]]></relevance>
   </row>
   <row>
    <qid><![CDATA[22258]]></qid>
    <parent_qid><![CDATA[22193]]></parent_qid>
    <sid><![CDATA[635519]]></sid>
    <gid><![CDATA[1821]]></gid>
    <type><![CDATA[T]]></type>
    <title><![CDATA[SQ006]]></title>
    <question><![CDATA[My sexual orientation ]]></question>
    <other><![CDATA[N]]></other>
    <mandatory><![CDATA[N]]></mandatory>
    <question_order><![CDATA[6]]></question_order>
    <language><![CDATA[en]]></language>
    <scale_id><![CDATA[0]]></scale_id>
    <same_default><![CDATA[0]]></same_default>
    <relevance><![CDATA[1]]></relevance>
   </row>
   <row>
    <qid><![CDATA[22259]]></qid>
    <parent_qid><![CDATA[22193]]></parent_qid>
    <sid><![CDATA[635519]]></sid>
    <gid><![CDATA[1821]]></gid>
    <type><![CDATA[T]]></type>
    <title><![CDATA[SQ007]]></title>
    <question><![CDATA[My disability]]></question>
    <other><![CDATA[N]]></other>
    <mandatory><![CDATA[N]]></mandatory>
    <question_order><![CDATA[7]]></question_order>
    <language><![CDATA[en]]></language>
    <scale_id><![CDATA[0]]></scale_id>
    <same_default><![CDATA[0]]></same_default>
    <relevance><![CDATA[1]]></relevance>
   </row>
   <row>
    <qid><![CDATA[22260]]></qid>
    <parent_qid><![CDATA[22193]]></parent_qid>
    <sid><![CDATA[635519]]></sid>
    <gid><![CDATA[1821]]></gid>
    <type><![CDATA[T]]></type>
    <title><![CDATA[SQ008]]></title>
    <question><![CDATA[The way I speak]]></question>
    <other><![CDATA[N]]></other>
    <mandatory><![CDATA[N]]></mandatory>
    <question_order><![CDATA[8]]></question_order>
    <language><![CDATA[en]]></language>
    <scale_id><![CDATA[0]]></scale_id>
    <same_default><![CDATA[0]]></same_default>
    <relevance><![CDATA[1]]></relevance>
   </row>
   <row>
    <qid><![CDATA[22261]]></qid>
    <parent_qid><![CDATA[22193]]></parent_qid>
    <sid><![CDATA[635519]]></sid>
    <gid><![CDATA[1821]]></gid>
    <type><![CDATA[T]]></type>
    <title><![CDATA[SQ009]]></title>
    <question><![CDATA[My political ideas]]></question>
    <other><![CDATA[N]]></other>
    <mandatory><![CDATA[N]]></mandatory>
    <question_order><![CDATA[9]]></question_order>
    <language><![CDATA[en]]></language>
    <scale_id><![CDATA[0]]></scale_id>
    <same_default><![CDATA[0]]></same_default>
    <relevance><![CDATA[1]]></relevance>
   </row>
   <row>
    <qid><![CDATA[22262]]></qid>
    <parent_qid><![CDATA[22193]]></parent_qid>
    <sid><![CDATA[635519]]></sid>
    <gid><![CDATA[1821]]></gid>
    <type><![CDATA[T]]></type>
    <title><![CDATA[SQ010]]></title>
    <question><![CDATA[My religion or philosophy]]></question>
    <other><![CDATA[N]]></other>
    <mandatory><![CDATA[N]]></mandatory>
    <question_order><![CDATA[10]]></question_order>
    <language><![CDATA[en]]></language>
    <scale_id><![CDATA[0]]></scale_id>
    <same_default><![CDATA[0]]></same_default>
    <relevance><![CDATA[1]]></relevance>
   </row>
   <row>
    <qid><![CDATA[22263]]></qid>
    <parent_qid><![CDATA[22193]]></parent_qid>
    <sid><![CDATA[635519]]></sid>
    <gid><![CDATA[1821]]></gid>
    <type><![CDATA[T]]></type>
    <title><![CDATA[SQ011]]></title>
    <question><![CDATA[My social class]]></question>
    <other><![CDATA[N]]></other>
    <mandatory><![CDATA[N]]></mandatory>
    <question_order><![CDATA[11]]></question_order>
    <language><![CDATA[en]]></language>
    <scale_id><![CDATA[0]]></scale_id>
    <same_default><![CDATA[0]]></same_default>
    <relevance><![CDATA[1]]></relevance>
   </row>
   <row>
    <qid><![CDATA[22264]]></qid>
    <parent_qid><![CDATA[22193]]></parent_qid>
    <sid><![CDATA[635519]]></sid>
    <gid><![CDATA[1821]]></gid>
    <type><![CDATA[T]]></type>
    <title><![CDATA[SQ012]]></title>
    <question><![CDATA[My native language]]></question>
    <other><![CDATA[N]]></other>
    <mandatory><![CDATA[N]]></mandatory>
    <question_order><![CDATA[12]]></question_order>
    <language><![CDATA[en]]></language>
    <scale_id><![CDATA[0]]></scale_id>
    <same_default><![CDATA[0]]></same_default>
    <relevance><![CDATA[1]]></relevance>
   </row>
   <row>
    <qid><![CDATA[22265]]></qid>
    <parent_qid><![CDATA[22193]]></parent_qid>
    <sid><![CDATA[635519]]></sid>
    <gid><![CDATA[1821]]></gid>
    <type><![CDATA[T]]></type>
    <title><![CDATA[SQ013]]></title>
    <question><![CDATA[Unknown reasons]]></question>
    <other><![CDATA[N]]></other>
    <mandatory><![CDATA[N]]></mandatory>
    <question_order><![CDATA[13]]></question_order>
    <language><![CDATA[en]]></language>
    <scale_id><![CDATA[0]]></scale_id>
    <same_default><![CDATA[0]]></same_default>
    <relevance><![CDATA[1]]></relevance>
   </row>
   <row>
    <qid><![CDATA[22266]]></qid>
    <parent_qid><![CDATA[22194]]></parent_qid>
    <sid><![CDATA[635519]]></sid>
    <gid><![CDATA[1821]]></gid>
    <type><![CDATA[T]]></type>
    <title><![CDATA[SQ001]]></title>
    <question><![CDATA[My sex]]></question>
    <other><![CDATA[N]]></other>
    <mandatory><![CDATA[N]]></mandatory>
    <question_order><![CDATA[1]]></question_order>
    <language><![CDATA[en]]></language>
    <scale_id><![CDATA[0]]></scale_id>
    <same_default><![CDATA[0]]></same_default>
    <relevance><![CDATA[1]]></relevance>
   </row>
   <row>
    <qid><![CDATA[22267]]></qid>
    <parent_qid><![CDATA[22194]]></parent_qid>
    <sid><![CDATA[635519]]></sid>
    <gid><![CDATA[1821]]></gid>
    <type><![CDATA[T]]></type>
    <title><![CDATA[SQ002]]></title>
    <question><![CDATA[My age]]></question>
    <other><![CDATA[N]]></other>
    <mandatory><![CDATA[N]]></mandatory>
    <question_order><![CDATA[2]]></question_order>
    <language><![CDATA[en]]></language>
    <scale_id><![CDATA[0]]></scale_id>
    <same_default><![CDATA[0]]></same_default>
    <relevance><![CDATA[1]]></relevance>
   </row>
   <row>
    <qid><![CDATA[22268]]></qid>
    <parent_qid><![CDATA[22194]]></parent_qid>
    <sid><![CDATA[635519]]></sid>
    <gid><![CDATA[1821]]></gid>
    <type><![CDATA[T]]></type>
    <title><![CDATA[SQ003]]></title>
    <question><![CDATA[My skin colour]]></question>
    <other><![CDATA[N]]></other>
    <mandatory><![CDATA[N]]></mandatory>
    <question_order><![CDATA[3]]></question_order>
    <language><![CDATA[en]]></language>
    <scale_id><![CDATA[0]]></scale_id>
    <same_default><![CDATA[0]]></same_default>
    <relevance><![CDATA[1]]></relevance>
   </row>
   <row>
    <qid><![CDATA[22269]]></qid>
    <parent_qid><![CDATA[22194]]></parent_qid>
    <sid><![CDATA[635519]]></sid>
    <gid><![CDATA[1821]]></gid>
    <type><![CDATA[T]]></type>
    <title><![CDATA[SQ004]]></title>
    <question><![CDATA[My ethnic cultural origin]]></question>
    <other><![CDATA[N]]></other>
    <mandatory><![CDATA[N]]></mandatory>
    <question_order><![CDATA[4]]></question_order>
    <language><![CDATA[en]]></language>
    <scale_id><![CDATA[0]]></scale_id>
    <same_default><![CDATA[0]]></same_default>
    <relevance><![CDATA[1]]></relevance>
   </row>
   <row>
    <qid><![CDATA[22270]]></qid>
    <parent_qid><![CDATA[22194]]></parent_qid>
    <sid><![CDATA[635519]]></sid>
    <gid><![CDATA[1821]]></gid>
    <type><![CDATA[T]]></type>
    <title><![CDATA[SQ005]]></title>
    <question><![CDATA[My physical appearance]]></question>
    <other><![CDATA[N]]></other>
    <mandatory><![CDATA[N]]></mandatory>
    <question_order><![CDATA[5]]></question_order>
    <language><![CDATA[en]]></language>
    <scale_id><![CDATA[0]]></scale_id>
    <same_default><![CDATA[0]]></same_default>
    <relevance><![CDATA[1]]></relevance>
   </row>
   <row>
    <qid><![CDATA[22271]]></qid>
    <parent_qid><![CDATA[22194]]></parent_qid>
    <sid><![CDATA[635519]]></sid>
    <gid><![CDATA[1821]]></gid>
    <type><![CDATA[T]]></type>
    <title><![CDATA[SQ006]]></title>
    <question><![CDATA[My sexual orientation ]]></question>
    <other><![CDATA[N]]></other>
    <mandatory><![CDATA[N]]></mandatory>
    <question_order><![CDATA[6]]></question_order>
    <language><![CDATA[en]]></language>
    <scale_id><![CDATA[0]]></scale_id>
    <same_default><![CDATA[0]]></same_default>
    <relevance><![CDATA[1]]></relevance>
   </row>
   <row>
    <qid><![CDATA[22272]]></qid>
    <parent_qid><![CDATA[22194]]></parent_qid>
    <sid><![CDATA[635519]]></sid>
    <gid><![CDATA[1821]]></gid>
    <type><![CDATA[T]]></type>
    <title><![CDATA[SQ007]]></title>
    <question><![CDATA[My disability]]></question>
    <other><![CDATA[N]]></other>
    <mandatory><![CDATA[N]]></mandatory>
    <question_order><![CDATA[7]]></question_order>
    <language><![CDATA[en]]></language>
    <scale_id><![CDATA[0]]></scale_id>
    <same_default><![CDATA[0]]></same_default>
    <relevance><![CDATA[1]]></relevance>
   </row>
   <row>
    <qid><![CDATA[22273]]></qid>
    <parent_qid><![CDATA[22194]]></parent_qid>
    <sid><![CDATA[635519]]></sid>
    <gid><![CDATA[1821]]></gid>
    <type><![CDATA[T]]></type>
    <title><![CDATA[SQ008]]></title>
    <question><![CDATA[The way I speak]]></question>
    <other><![CDATA[N]]></other>
    <mandatory><![CDATA[N]]></mandatory>
    <question_order><![CDATA[8]]></question_order>
    <language><![CDATA[en]]></language>
    <scale_id><![CDATA[0]]></scale_id>
    <same_default><![CDATA[0]]></same_default>
    <relevance><![CDATA[1]]></relevance>
   </row>
   <row>
    <qid><![CDATA[22274]]></qid>
    <parent_qid><![CDATA[22194]]></parent_qid>
    <sid><![CDATA[635519]]></sid>
    <gid><![CDATA[1821]]></gid>
    <type><![CDATA[T]]></type>
    <title><![CDATA[SQ009]]></title>
    <question><![CDATA[My political ideas]]></question>
    <other><![CDATA[N]]></other>
    <mandatory><![CDATA[N]]></mandatory>
    <question_order><![CDATA[9]]></question_order>
    <language><![CDATA[en]]></language>
    <scale_id><![CDATA[0]]></scale_id>
    <same_default><![CDATA[0]]></same_default>
    <relevance><![CDATA[1]]></relevance>
   </row>
   <row>
    <qid><![CDATA[22275]]></qid>
    <parent_qid><![CDATA[22194]]></parent_qid>
    <sid><![CDATA[635519]]></sid>
    <gid><![CDATA[1821]]></gid>
    <type><![CDATA[T]]></type>
    <title><![CDATA[SQ010]]></title>
    <question><![CDATA[My religion or philosophy]]></question>
    <other><![CDATA[N]]></other>
    <mandatory><![CDATA[N]]></mandatory>
    <question_order><![CDATA[10]]></question_order>
    <language><![CDATA[en]]></language>
    <scale_id><![CDATA[0]]></scale_id>
    <same_default><![CDATA[0]]></same_default>
    <relevance><![CDATA[1]]></relevance>
   </row>
   <row>
    <qid><![CDATA[22276]]></qid>
    <parent_qid><![CDATA[22194]]></parent_qid>
    <sid><![CDATA[635519]]></sid>
    <gid><![CDATA[1821]]></gid>
    <type><![CDATA[T]]></type>
    <title><![CDATA[SQ011]]></title>
    <question><![CDATA[My social class]]></question>
    <other><![CDATA[N]]></other>
    <mandatory><![CDATA[N]]></mandatory>
    <question_order><![CDATA[11]]></question_order>
    <language><![CDATA[en]]></language>
    <scale_id><![CDATA[0]]></scale_id>
    <same_default><![CDATA[0]]></same_default>
    <relevance><![CDATA[1]]></relevance>
   </row>
   <row>
    <qid><![CDATA[22277]]></qid>
    <parent_qid><![CDATA[22194]]></parent_qid>
    <sid><![CDATA[635519]]></sid>
    <gid><![CDATA[1821]]></gid>
    <type><![CDATA[T]]></type>
    <title><![CDATA[SQ012]]></title>
    <question><![CDATA[My native language]]></question>
    <other><![CDATA[N]]></other>
    <mandatory><![CDATA[N]]></mandatory>
    <question_order><![CDATA[12]]></question_order>
    <language><![CDATA[en]]></language>
    <scale_id><![CDATA[0]]></scale_id>
    <same_default><![CDATA[0]]></same_default>
    <relevance><![CDATA[1]]></relevance>
   </row>
   <row>
    <qid><![CDATA[22278]]></qid>
    <parent_qid><![CDATA[22194]]></parent_qid>
    <sid><![CDATA[635519]]></sid>
    <gid><![CDATA[1821]]></gid>
    <type><![CDATA[T]]></type>
    <title><![CDATA[SQ013]]></title>
    <question><![CDATA[Unknown reasons]]></question>
    <other><![CDATA[N]]></other>
    <mandatory><![CDATA[N]]></mandatory>
    <question_order><![CDATA[13]]></question_order>
    <language><![CDATA[en]]></language>
    <scale_id><![CDATA[0]]></scale_id>
    <same_default><![CDATA[0]]></same_default>
    <relevance><![CDATA[1]]></relevance>
   </row>
   <row>
    <qid><![CDATA[22279]]></qid>
    <parent_qid><![CDATA[22195]]></parent_qid>
    <sid><![CDATA[635519]]></sid>
    <gid><![CDATA[1821]]></gid>
    <type><![CDATA[T]]></type>
    <title><![CDATA[SQ001]]></title>
    <question><![CDATA[My sex]]></question>
    <other><![CDATA[N]]></other>
    <mandatory><![CDATA[N]]></mandatory>
    <question_order><![CDATA[1]]></question_order>
    <language><![CDATA[en]]></language>
    <scale_id><![CDATA[0]]></scale_id>
    <same_default><![CDATA[0]]></same_default>
    <relevance><![CDATA[1]]></relevance>
   </row>
   <row>
    <qid><![CDATA[22280]]></qid>
    <parent_qid><![CDATA[22195]]></parent_qid>
    <sid><![CDATA[635519]]></sid>
    <gid><![CDATA[1821]]></gid>
    <type><![CDATA[T]]></type>
    <title><![CDATA[SQ002]]></title>
    <question><![CDATA[My age]]></question>
    <other><![CDATA[N]]></other>
    <mandatory><![CDATA[N]]></mandatory>
    <question_order><![CDATA[2]]></question_order>
    <language><![CDATA[en]]></language>
    <scale_id><![CDATA[0]]></scale_id>
    <same_default><![CDATA[0]]></same_default>
    <relevance><![CDATA[1]]></relevance>
   </row>
   <row>
    <qid><![CDATA[22281]]></qid>
    <parent_qid><![CDATA[22195]]></parent_qid>
    <sid><![CDATA[635519]]></sid>
    <gid><![CDATA[1821]]></gid>
    <type><![CDATA[T]]></type>
    <title><![CDATA[SQ003]]></title>
    <question><![CDATA[My skin colour]]></question>
    <other><![CDATA[N]]></other>
    <mandatory><![CDATA[N]]></mandatory>
    <question_order><![CDATA[3]]></question_order>
    <language><![CDATA[en]]></language>
    <scale_id><![CDATA[0]]></scale_id>
    <same_default><![CDATA[0]]></same_default>
    <relevance><![CDATA[1]]></relevance>
   </row>
   <row>
    <qid><![CDATA[22282]]></qid>
    <parent_qid><![CDATA[22195]]></parent_qid>
    <sid><![CDATA[635519]]></sid>
    <gid><![CDATA[1821]]></gid>
    <type><![CDATA[T]]></type>
    <title><![CDATA[SQ004]]></title>
    <question><![CDATA[My ethnic cultural origin]]></question>
    <other><![CDATA[N]]></other>
    <mandatory><![CDATA[N]]></mandatory>
    <question_order><![CDATA[4]]></question_order>
    <language><![CDATA[en]]></language>
    <scale_id><![CDATA[0]]></scale_id>
    <same_default><![CDATA[0]]></same_default>
    <relevance><![CDATA[1]]></relevance>
   </row>
   <row>
    <qid><![CDATA[22283]]></qid>
    <parent_qid><![CDATA[22195]]></parent_qid>
    <sid><![CDATA[635519]]></sid>
    <gid><![CDATA[1821]]></gid>
    <type><![CDATA[T]]></type>
    <title><![CDATA[SQ005]]></title>
    <question><![CDATA[My physical appearance]]></question>
    <other><![CDATA[N]]></other>
    <mandatory><![CDATA[N]]></mandatory>
    <question_order><![CDATA[5]]></question_order>
    <language><![CDATA[en]]></language>
    <scale_id><![CDATA[0]]></scale_id>
    <same_default><![CDATA[0]]></same_default>
    <relevance><![CDATA[1]]></relevance>
   </row>
   <row>
    <qid><![CDATA[22284]]></qid>
    <parent_qid><![CDATA[22195]]></parent_qid>
    <sid><![CDATA[635519]]></sid>
    <gid><![CDATA[1821]]></gid>
    <type><![CDATA[T]]></type>
    <title><![CDATA[SQ006]]></title>
    <question><![CDATA[My sexual orientation ]]></question>
    <other><![CDATA[N]]></other>
    <mandatory><![CDATA[N]]></mandatory>
    <question_order><![CDATA[6]]></question_order>
    <language><![CDATA[en]]></language>
    <scale_id><![CDATA[0]]></scale_id>
    <same_default><![CDATA[0]]></same_default>
    <relevance><![CDATA[1]]></relevance>
   </row>
   <row>
    <qid><![CDATA[22285]]></qid>
    <parent_qid><![CDATA[22195]]></parent_qid>
    <sid><![CDATA[635519]]></sid>
    <gid><![CDATA[1821]]></gid>
    <type><![CDATA[T]]></type>
    <title><![CDATA[SQ007]]></title>
    <question><![CDATA[My disability]]></question>
    <other><![CDATA[N]]></other>
    <mandatory><![CDATA[N]]></mandatory>
    <question_order><![CDATA[7]]></question_order>
    <language><![CDATA[en]]></language>
    <scale_id><![CDATA[0]]></scale_id>
    <same_default><![CDATA[0]]></same_default>
    <relevance><![CDATA[1]]></relevance>
   </row>
   <row>
    <qid><![CDATA[22286]]></qid>
    <parent_qid><![CDATA[22195]]></parent_qid>
    <sid><![CDATA[635519]]></sid>
    <gid><![CDATA[1821]]></gid>
    <type><![CDATA[T]]></type>
    <title><![CDATA[SQ008]]></title>
    <question><![CDATA[The way I speak]]></question>
    <other><![CDATA[N]]></other>
    <mandatory><![CDATA[N]]></mandatory>
    <question_order><![CDATA[8]]></question_order>
    <language><![CDATA[en]]></language>
    <scale_id><![CDATA[0]]></scale_id>
    <same_default><![CDATA[0]]></same_default>
    <relevance><![CDATA[1]]></relevance>
   </row>
   <row>
    <qid><![CDATA[22287]]></qid>
    <parent_qid><![CDATA[22195]]></parent_qid>
    <sid><![CDATA[635519]]></sid>
    <gid><![CDATA[1821]]></gid>
    <type><![CDATA[T]]></type>
    <title><![CDATA[SQ009]]></title>
    <question><![CDATA[My political ideas]]></question>
    <other><![CDATA[N]]></other>
    <mandatory><![CDATA[N]]></mandatory>
    <question_order><![CDATA[9]]></question_order>
    <language><![CDATA[en]]></language>
    <scale_id><![CDATA[0]]></scale_id>
    <same_default><![CDATA[0]]></same_default>
    <relevance><![CDATA[1]]></relevance>
   </row>
   <row>
    <qid><![CDATA[22288]]></qid>
    <parent_qid><![CDATA[22195]]></parent_qid>
    <sid><![CDATA[635519]]></sid>
    <gid><![CDATA[1821]]></gid>
    <type><![CDATA[T]]></type>
    <title><![CDATA[SQ010]]></title>
    <question><![CDATA[My religion or philosophy]]></question>
    <other><![CDATA[N]]></other>
    <mandatory><![CDATA[N]]></mandatory>
    <question_order><![CDATA[10]]></question_order>
    <language><![CDATA[en]]></language>
    <scale_id><![CDATA[0]]></scale_id>
    <same_default><![CDATA[0]]></same_default>
    <relevance><![CDATA[1]]></relevance>
   </row>
   <row>
    <qid><![CDATA[22289]]></qid>
    <parent_qid><![CDATA[22195]]></parent_qid>
    <sid><![CDATA[635519]]></sid>
    <gid><![CDATA[1821]]></gid>
    <type><![CDATA[T]]></type>
    <title><![CDATA[SQ011]]></title>
    <question><![CDATA[My social class]]></question>
    <other><![CDATA[N]]></other>
    <mandatory><![CDATA[N]]></mandatory>
    <question_order><![CDATA[11]]></question_order>
    <language><![CDATA[en]]></language>
    <scale_id><![CDATA[0]]></scale_id>
    <same_default><![CDATA[0]]></same_default>
    <relevance><![CDATA[1]]></relevance>
   </row>
   <row>
    <qid><![CDATA[22290]]></qid>
    <parent_qid><![CDATA[22195]]></parent_qid>
    <sid><![CDATA[635519]]></sid>
    <gid><![CDATA[1821]]></gid>
    <type><![CDATA[T]]></type>
    <title><![CDATA[SQ012]]></title>
    <question><![CDATA[My native language]]></question>
    <other><![CDATA[N]]></other>
    <mandatory><![CDATA[N]]></mandatory>
    <question_order><![CDATA[12]]></question_order>
    <language><![CDATA[en]]></language>
    <scale_id><![CDATA[0]]></scale_id>
    <same_default><![CDATA[0]]></same_default>
    <relevance><![CDATA[1]]></relevance>
   </row>
   <row>
    <qid><![CDATA[22291]]></qid>
    <parent_qid><![CDATA[22195]]></parent_qid>
    <sid><![CDATA[635519]]></sid>
    <gid><![CDATA[1821]]></gid>
    <type><![CDATA[T]]></type>
    <title><![CDATA[SQ013]]></title>
    <question><![CDATA[Unknown reasons]]></question>
    <other><![CDATA[N]]></other>
    <mandatory><![CDATA[N]]></mandatory>
    <question_order><![CDATA[13]]></question_order>
    <language><![CDATA[en]]></language>
    <scale_id><![CDATA[0]]></scale_id>
    <same_default><![CDATA[0]]></same_default>
    <relevance><![CDATA[1]]></relevance>
   </row>
   <row>
    <qid><![CDATA[22292]]></qid>
    <parent_qid><![CDATA[22196]]></parent_qid>
    <sid><![CDATA[635519]]></sid>
    <gid><![CDATA[1821]]></gid>
    <type><![CDATA[T]]></type>
    <title><![CDATA[SQ001]]></title>
    <question><![CDATA[Their sex]]></question>
    <other><![CDATA[N]]></other>
    <mandatory><![CDATA[N]]></mandatory>
    <question_order><![CDATA[1]]></question_order>
    <language><![CDATA[en]]></language>
    <scale_id><![CDATA[0]]></scale_id>
    <same_default><![CDATA[0]]></same_default>
    <relevance><![CDATA[1]]></relevance>
   </row>
   <row>
    <qid><![CDATA[22293]]></qid>
    <parent_qid><![CDATA[22196]]></parent_qid>
    <sid><![CDATA[635519]]></sid>
    <gid><![CDATA[1821]]></gid>
    <type><![CDATA[T]]></type>
    <title><![CDATA[SQ002]]></title>
    <question><![CDATA[Their age]]></question>
    <other><![CDATA[N]]></other>
    <mandatory><![CDATA[N]]></mandatory>
    <question_order><![CDATA[2]]></question_order>
    <language><![CDATA[en]]></language>
    <scale_id><![CDATA[0]]></scale_id>
    <same_default><![CDATA[0]]></same_default>
    <relevance><![CDATA[1]]></relevance>
   </row>
   <row>
    <qid><![CDATA[22294]]></qid>
    <parent_qid><![CDATA[22196]]></parent_qid>
    <sid><![CDATA[635519]]></sid>
    <gid><![CDATA[1821]]></gid>
    <type><![CDATA[T]]></type>
    <title><![CDATA[SQ003]]></title>
    <question><![CDATA[Their skin colour]]></question>
    <other><![CDATA[N]]></other>
    <mandatory><![CDATA[N]]></mandatory>
    <question_order><![CDATA[3]]></question_order>
    <language><![CDATA[en]]></language>
    <scale_id><![CDATA[0]]></scale_id>
    <same_default><![CDATA[0]]></same_default>
    <relevance><![CDATA[1]]></relevance>
   </row>
   <row>
    <qid><![CDATA[22295]]></qid>
    <parent_qid><![CDATA[22196]]></parent_qid>
    <sid><![CDATA[635519]]></sid>
    <gid><![CDATA[1821]]></gid>
    <type><![CDATA[T]]></type>
    <title><![CDATA[SQ004]]></title>
    <question><![CDATA[Their ethnic cultural appearance]]></question>
    <other><![CDATA[N]]></other>
    <mandatory><![CDATA[N]]></mandatory>
    <question_order><![CDATA[4]]></question_order>
    <language><![CDATA[en]]></language>
    <scale_id><![CDATA[0]]></scale_id>
    <same_default><![CDATA[0]]></same_default>
    <relevance><![CDATA[1]]></relevance>
   </row>
   <row>
    <qid><![CDATA[22296]]></qid>
    <parent_qid><![CDATA[22196]]></parent_qid>
    <sid><![CDATA[635519]]></sid>
    <gid><![CDATA[1821]]></gid>
    <type><![CDATA[T]]></type>
    <title><![CDATA[SQ005]]></title>
    <question><![CDATA[Their physical appearance]]></question>
    <other><![CDATA[N]]></other>
    <mandatory><![CDATA[N]]></mandatory>
    <question_order><![CDATA[5]]></question_order>
    <language><![CDATA[en]]></language>
    <scale_id><![CDATA[0]]></scale_id>
    <same_default><![CDATA[0]]></same_default>
    <relevance><![CDATA[1]]></relevance>
   </row>
   <row>
    <qid><![CDATA[22297]]></qid>
    <parent_qid><![CDATA[22196]]></parent_qid>
    <sid><![CDATA[635519]]></sid>
    <gid><![CDATA[1821]]></gid>
    <type><![CDATA[T]]></type>
    <title><![CDATA[SQ006]]></title>
    <question><![CDATA[Their sexual orientation]]></question>
    <other><![CDATA[N]]></other>
    <mandatory><![CDATA[N]]></mandatory>
    <question_order><![CDATA[6]]></question_order>
    <language><![CDATA[en]]></language>
    <scale_id><![CDATA[0]]></scale_id>
    <same_default><![CDATA[0]]></same_default>
    <relevance><![CDATA[1]]></relevance>
   </row>
   <row>
    <qid><![CDATA[22298]]></qid>
    <parent_qid><![CDATA[22196]]></parent_qid>
    <sid><![CDATA[635519]]></sid>
    <gid><![CDATA[1821]]></gid>
    <type><![CDATA[T]]></type>
    <title><![CDATA[SQ007]]></title>
    <question><![CDATA[Their disability]]></question>
    <other><![CDATA[N]]></other>
    <mandatory><![CDATA[N]]></mandatory>
    <question_order><![CDATA[7]]></question_order>
    <language><![CDATA[en]]></language>
    <scale_id><![CDATA[0]]></scale_id>
    <same_default><![CDATA[0]]></same_default>
    <relevance><![CDATA[1]]></relevance>
   </row>
   <row>
    <qid><![CDATA[22299]]></qid>
    <parent_qid><![CDATA[22196]]></parent_qid>
    <sid><![CDATA[635519]]></sid>
    <gid><![CDATA[1821]]></gid>
    <type><![CDATA[T]]></type>
    <title><![CDATA[SQ008]]></title>
    <question><![CDATA[The way they speak]]></question>
    <other><![CDATA[N]]></other>
    <mandatory><![CDATA[N]]></mandatory>
    <question_order><![CDATA[8]]></question_order>
    <language><![CDATA[en]]></language>
    <scale_id><![CDATA[0]]></scale_id>
    <same_default><![CDATA[0]]></same_default>
    <relevance><![CDATA[1]]></relevance>
   </row>
   <row>
    <qid><![CDATA[22300]]></qid>
    <parent_qid><![CDATA[22196]]></parent_qid>
    <sid><![CDATA[635519]]></sid>
    <gid><![CDATA[1821]]></gid>
    <type><![CDATA[T]]></type>
    <title><![CDATA[SQ009]]></title>
    <question><![CDATA[Their political ideas]]></question>
    <other><![CDATA[N]]></other>
    <mandatory><![CDATA[N]]></mandatory>
    <question_order><![CDATA[9]]></question_order>
    <language><![CDATA[en]]></language>
    <scale_id><![CDATA[0]]></scale_id>
    <same_default><![CDATA[0]]></same_default>
    <relevance><![CDATA[1]]></relevance>
   </row>
   <row>
    <qid><![CDATA[22301]]></qid>
    <parent_qid><![CDATA[22196]]></parent_qid>
    <sid><![CDATA[635519]]></sid>
    <gid><![CDATA[1821]]></gid>
    <type><![CDATA[T]]></type>
    <title><![CDATA[SQ010]]></title>
    <question><![CDATA[Their religion or philosophy]]></question>
    <other><![CDATA[N]]></other>
    <mandatory><![CDATA[N]]></mandatory>
    <question_order><![CDATA[10]]></question_order>
    <language><![CDATA[en]]></language>
    <scale_id><![CDATA[0]]></scale_id>
    <same_default><![CDATA[0]]></same_default>
    <relevance><![CDATA[1]]></relevance>
   </row>
   <row>
    <qid><![CDATA[22302]]></qid>
    <parent_qid><![CDATA[22196]]></parent_qid>
    <sid><![CDATA[635519]]></sid>
    <gid><![CDATA[1821]]></gid>
    <type><![CDATA[T]]></type>
    <title><![CDATA[SQ011]]></title>
    <question><![CDATA[Their social class]]></question>
    <other><![CDATA[N]]></other>
    <mandatory><![CDATA[N]]></mandatory>
    <question_order><![CDATA[11]]></question_order>
    <language><![CDATA[en]]></language>
    <scale_id><![CDATA[0]]></scale_id>
    <same_default><![CDATA[0]]></same_default>
    <relevance><![CDATA[1]]></relevance>
   </row>
   <row>
    <qid><![CDATA[22303]]></qid>
    <parent_qid><![CDATA[22196]]></parent_qid>
    <sid><![CDATA[635519]]></sid>
    <gid><![CDATA[1821]]></gid>
    <type><![CDATA[T]]></type>
    <title><![CDATA[SQ012]]></title>
    <question><![CDATA[Their native language]]></question>
    <other><![CDATA[N]]></other>
    <mandatory><![CDATA[N]]></mandatory>
    <question_order><![CDATA[12]]></question_order>
    <language><![CDATA[en]]></language>
    <scale_id><![CDATA[0]]></scale_id>
    <same_default><![CDATA[0]]></same_default>
    <relevance><![CDATA[1]]></relevance>
   </row>
   <row>
    <qid><![CDATA[22304]]></qid>
    <parent_qid><![CDATA[22196]]></parent_qid>
    <sid><![CDATA[635519]]></sid>
    <gid><![CDATA[1821]]></gid>
    <type><![CDATA[T]]></type>
    <title><![CDATA[SQ013]]></title>
    <question><![CDATA[Unknown reasons]]></question>
    <other><![CDATA[N]]></other>
    <mandatory><![CDATA[N]]></mandatory>
    <question_order><![CDATA[13]]></question_order>
    <language><![CDATA[en]]></language>
    <scale_id><![CDATA[0]]></scale_id>
    <same_default><![CDATA[0]]></same_default>
    <relevance><![CDATA[1]]></relevance>
   </row>
   <row>
    <qid><![CDATA[22305]]></qid>
    <parent_qid><![CDATA[22196]]></parent_qid>
    <sid><![CDATA[635519]]></sid>
    <gid><![CDATA[1821]]></gid>
    <type><![CDATA[T]]></type>
    <title><![CDATA[SQ014]]></title>
    <question><![CDATA[Other]]></question>
    <other><![CDATA[N]]></other>
    <mandatory><![CDATA[N]]></mandatory>
    <question_order><![CDATA[14]]></question_order>
    <language><![CDATA[en]]></language>
    <scale_id><![CDATA[0]]></scale_id>
    <same_default><![CDATA[0]]></same_default>
    <relevance><![CDATA[1]]></relevance>
   </row>
   <row>
    <qid><![CDATA[22306]]></qid>
    <parent_qid><![CDATA[22197]]></parent_qid>
    <sid><![CDATA[635519]]></sid>
    <gid><![CDATA[1821]]></gid>
    <type><![CDATA[T]]></type>
    <title><![CDATA[SQ001]]></title>
    <question><![CDATA[Their sex]]></question>
    <other><![CDATA[N]]></other>
    <mandatory><![CDATA[N]]></mandatory>
    <question_order><![CDATA[1]]></question_order>
    <language><![CDATA[en]]></language>
    <scale_id><![CDATA[0]]></scale_id>
    <same_default><![CDATA[0]]></same_default>
    <relevance><![CDATA[1]]></relevance>
   </row>
   <row>
    <qid><![CDATA[22307]]></qid>
    <parent_qid><![CDATA[22197]]></parent_qid>
    <sid><![CDATA[635519]]></sid>
    <gid><![CDATA[1821]]></gid>
    <type><![CDATA[T]]></type>
    <title><![CDATA[SQ002]]></title>
    <question><![CDATA[Their age]]></question>
    <other><![CDATA[N]]></other>
    <mandatory><![CDATA[N]]></mandatory>
    <question_order><![CDATA[2]]></question_order>
    <language><![CDATA[en]]></language>
    <scale_id><![CDATA[0]]></scale_id>
    <same_default><![CDATA[0]]></same_default>
    <relevance><![CDATA[1]]></relevance>
   </row>
   <row>
    <qid><![CDATA[22308]]></qid>
    <parent_qid><![CDATA[22197]]></parent_qid>
    <sid><![CDATA[635519]]></sid>
    <gid><![CDATA[1821]]></gid>
    <type><![CDATA[T]]></type>
    <title><![CDATA[SQ003]]></title>
    <question><![CDATA[Their skin colour]]></question>
    <other><![CDATA[N]]></other>
    <mandatory><![CDATA[N]]></mandatory>
    <question_order><![CDATA[3]]></question_order>
    <language><![CDATA[en]]></language>
    <scale_id><![CDATA[0]]></scale_id>
    <same_default><![CDATA[0]]></same_default>
    <relevance><![CDATA[1]]></relevance>
   </row>
   <row>
    <qid><![CDATA[22309]]></qid>
    <parent_qid><![CDATA[22197]]></parent_qid>
    <sid><![CDATA[635519]]></sid>
    <gid><![CDATA[1821]]></gid>
    <type><![CDATA[T]]></type>
    <title><![CDATA[SQ004]]></title>
    <question><![CDATA[Their ethnic cultural appearance]]></question>
    <other><![CDATA[N]]></other>
    <mandatory><![CDATA[N]]></mandatory>
    <question_order><![CDATA[4]]></question_order>
    <language><![CDATA[en]]></language>
    <scale_id><![CDATA[0]]></scale_id>
    <same_default><![CDATA[0]]></same_default>
    <relevance><![CDATA[1]]></relevance>
   </row>
   <row>
    <qid><![CDATA[22310]]></qid>
    <parent_qid><![CDATA[22197]]></parent_qid>
    <sid><![CDATA[635519]]></sid>
    <gid><![CDATA[1821]]></gid>
    <type><![CDATA[T]]></type>
    <title><![CDATA[SQ005]]></title>
    <question><![CDATA[Their physical appearance]]></question>
    <other><![CDATA[N]]></other>
    <mandatory><![CDATA[N]]></mandatory>
    <question_order><![CDATA[5]]></question_order>
    <language><![CDATA[en]]></language>
    <scale_id><![CDATA[0]]></scale_id>
    <same_default><![CDATA[0]]></same_default>
    <relevance><![CDATA[1]]></relevance>
   </row>
   <row>
    <qid><![CDATA[22311]]></qid>
    <parent_qid><![CDATA[22197]]></parent_qid>
    <sid><![CDATA[635519]]></sid>
    <gid><![CDATA[1821]]></gid>
    <type><![CDATA[T]]></type>
    <title><![CDATA[SQ006]]></title>
    <question><![CDATA[Their sexual orientation]]></question>
    <other><![CDATA[N]]></other>
    <mandatory><![CDATA[N]]></mandatory>
    <question_order><![CDATA[6]]></question_order>
    <language><![CDATA[en]]></language>
    <scale_id><![CDATA[0]]></scale_id>
    <same_default><![CDATA[0]]></same_default>
    <relevance><![CDATA[1]]></relevance>
   </row>
   <row>
    <qid><![CDATA[22312]]></qid>
    <parent_qid><![CDATA[22197]]></parent_qid>
    <sid><![CDATA[635519]]></sid>
    <gid><![CDATA[1821]]></gid>
    <type><![CDATA[T]]></type>
    <title><![CDATA[SQ007]]></title>
    <question><![CDATA[Their disability]]></question>
    <other><![CDATA[N]]></other>
    <mandatory><![CDATA[N]]></mandatory>
    <question_order><![CDATA[7]]></question_order>
    <language><![CDATA[en]]></language>
    <scale_id><![CDATA[0]]></scale_id>
    <same_default><![CDATA[0]]></same_default>
    <relevance><![CDATA[1]]></relevance>
   </row>
   <row>
    <qid><![CDATA[22313]]></qid>
    <parent_qid><![CDATA[22197]]></parent_qid>
    <sid><![CDATA[635519]]></sid>
    <gid><![CDATA[1821]]></gid>
    <type><![CDATA[T]]></type>
    <title><![CDATA[SQ008]]></title>
    <question><![CDATA[The way they speak]]></question>
    <other><![CDATA[N]]></other>
    <mandatory><![CDATA[N]]></mandatory>
    <question_order><![CDATA[8]]></question_order>
    <language><![CDATA[en]]></language>
    <scale_id><![CDATA[0]]></scale_id>
    <same_default><![CDATA[0]]></same_default>
    <relevance><![CDATA[1]]></relevance>
   </row>
   <row>
    <qid><![CDATA[22314]]></qid>
    <parent_qid><![CDATA[22197]]></parent_qid>
    <sid><![CDATA[635519]]></sid>
    <gid><![CDATA[1821]]></gid>
    <type><![CDATA[T]]></type>
    <title><![CDATA[SQ009]]></title>
    <question><![CDATA[Their political ideas]]></question>
    <other><![CDATA[N]]></other>
    <mandatory><![CDATA[N]]></mandatory>
    <question_order><![CDATA[9]]></question_order>
    <language><![CDATA[en]]></language>
    <scale_id><![CDATA[0]]></scale_id>
    <same_default><![CDATA[0]]></same_default>
    <relevance><![CDATA[1]]></relevance>
   </row>
   <row>
    <qid><![CDATA[22315]]></qid>
    <parent_qid><![CDATA[22197]]></parent_qid>
    <sid><![CDATA[635519]]></sid>
    <gid><![CDATA[1821]]></gid>
    <type><![CDATA[T]]></type>
    <title><![CDATA[SQ010]]></title>
    <question><![CDATA[Their religion or philosophy]]></question>
    <other><![CDATA[N]]></other>
    <mandatory><![CDATA[N]]></mandatory>
    <question_order><![CDATA[10]]></question_order>
    <language><![CDATA[en]]></language>
    <scale_id><![CDATA[0]]></scale_id>
    <same_default><![CDATA[0]]></same_default>
    <relevance><![CDATA[1]]></relevance>
   </row>
   <row>
    <qid><![CDATA[22316]]></qid>
    <parent_qid><![CDATA[22197]]></parent_qid>
    <sid><![CDATA[635519]]></sid>
    <gid><![CDATA[1821]]></gid>
    <type><![CDATA[T]]></type>
    <title><![CDATA[SQ011]]></title>
    <question><![CDATA[Their social class]]></question>
    <other><![CDATA[N]]></other>
    <mandatory><![CDATA[N]]></mandatory>
    <question_order><![CDATA[11]]></question_order>
    <language><![CDATA[en]]></language>
    <scale_id><![CDATA[0]]></scale_id>
    <same_default><![CDATA[0]]></same_default>
    <relevance><![CDATA[1]]></relevance>
   </row>
   <row>
    <qid><![CDATA[22317]]></qid>
    <parent_qid><![CDATA[22197]]></parent_qid>
    <sid><![CDATA[635519]]></sid>
    <gid><![CDATA[1821]]></gid>
    <type><![CDATA[T]]></type>
    <title><![CDATA[SQ012]]></title>
    <question><![CDATA[Their native language]]></question>
    <other><![CDATA[N]]></other>
    <mandatory><![CDATA[N]]></mandatory>
    <question_order><![CDATA[12]]></question_order>
    <language><![CDATA[en]]></language>
    <scale_id><![CDATA[0]]></scale_id>
    <same_default><![CDATA[0]]></same_default>
    <relevance><![CDATA[1]]></relevance>
   </row>
   <row>
    <qid><![CDATA[22318]]></qid>
    <parent_qid><![CDATA[22197]]></parent_qid>
    <sid><![CDATA[635519]]></sid>
    <gid><![CDATA[1821]]></gid>
    <type><![CDATA[T]]></type>
    <title><![CDATA[SQ013]]></title>
    <question><![CDATA[Unknown reasons]]></question>
    <other><![CDATA[N]]></other>
    <mandatory><![CDATA[N]]></mandatory>
    <question_order><![CDATA[13]]></question_order>
    <language><![CDATA[en]]></language>
    <scale_id><![CDATA[0]]></scale_id>
    <same_default><![CDATA[0]]></same_default>
    <relevance><![CDATA[1]]></relevance>
   </row>
   <row>
    <qid><![CDATA[22319]]></qid>
    <parent_qid><![CDATA[22198]]></parent_qid>
    <sid><![CDATA[635519]]></sid>
    <gid><![CDATA[1821]]></gid>
    <type><![CDATA[T]]></type>
    <title><![CDATA[SQ001]]></title>
    <question><![CDATA[Their sex]]></question>
    <other><![CDATA[N]]></other>
    <mandatory><![CDATA[N]]></mandatory>
    <question_order><![CDATA[1]]></question_order>
    <language><![CDATA[en]]></language>
    <scale_id><![CDATA[0]]></scale_id>
    <same_default><![CDATA[0]]></same_default>
    <relevance><![CDATA[1]]></relevance>
   </row>
   <row>
    <qid><![CDATA[22320]]></qid>
    <parent_qid><![CDATA[22198]]></parent_qid>
    <sid><![CDATA[635519]]></sid>
    <gid><![CDATA[1821]]></gid>
    <type><![CDATA[T]]></type>
    <title><![CDATA[SQ002]]></title>
    <question><![CDATA[Their age]]></question>
    <other><![CDATA[N]]></other>
    <mandatory><![CDATA[N]]></mandatory>
    <question_order><![CDATA[2]]></question_order>
    <language><![CDATA[en]]></language>
    <scale_id><![CDATA[0]]></scale_id>
    <same_default><![CDATA[0]]></same_default>
    <relevance><![CDATA[1]]></relevance>
   </row>
   <row>
    <qid><![CDATA[22321]]></qid>
    <parent_qid><![CDATA[22198]]></parent_qid>
    <sid><![CDATA[635519]]></sid>
    <gid><![CDATA[1821]]></gid>
    <type><![CDATA[T]]></type>
    <title><![CDATA[SQ003]]></title>
    <question><![CDATA[Their skin colour]]></question>
    <other><![CDATA[N]]></other>
    <mandatory><![CDATA[N]]></mandatory>
    <question_order><![CDATA[3]]></question_order>
    <language><![CDATA[en]]></language>
    <scale_id><![CDATA[0]]></scale_id>
    <same_default><![CDATA[0]]></same_default>
    <relevance><![CDATA[1]]></relevance>
   </row>
   <row>
    <qid><![CDATA[22322]]></qid>
    <parent_qid><![CDATA[22198]]></parent_qid>
    <sid><![CDATA[635519]]></sid>
    <gid><![CDATA[1821]]></gid>
    <type><![CDATA[T]]></type>
    <title><![CDATA[SQ004]]></title>
    <question><![CDATA[Their ethnic cultural appearance]]></question>
    <other><![CDATA[N]]></other>
    <mandatory><![CDATA[N]]></mandatory>
    <question_order><![CDATA[4]]></question_order>
    <language><![CDATA[en]]></language>
    <scale_id><![CDATA[0]]></scale_id>
    <same_default><![CDATA[0]]></same_default>
    <relevance><![CDATA[1]]></relevance>
   </row>
   <row>
    <qid><![CDATA[22323]]></qid>
    <parent_qid><![CDATA[22198]]></parent_qid>
    <sid><![CDATA[635519]]></sid>
    <gid><![CDATA[1821]]></gid>
    <type><![CDATA[T]]></type>
    <title><![CDATA[SQ005]]></title>
    <question><![CDATA[Their physical appearance]]></question>
    <other><![CDATA[N]]></other>
    <mandatory><![CDATA[N]]></mandatory>
    <question_order><![CDATA[5]]></question_order>
    <language><![CDATA[en]]></language>
    <scale_id><![CDATA[0]]></scale_id>
    <same_default><![CDATA[0]]></same_default>
    <relevance><![CDATA[1]]></relevance>
   </row>
   <row>
    <qid><![CDATA[22324]]></qid>
    <parent_qid><![CDATA[22198]]></parent_qid>
    <sid><![CDATA[635519]]></sid>
    <gid><![CDATA[1821]]></gid>
    <type><![CDATA[T]]></type>
    <title><![CDATA[SQ006]]></title>
    <question><![CDATA[Their sexual orientation]]></question>
    <other><![CDATA[N]]></other>
    <mandatory><![CDATA[N]]></mandatory>
    <question_order><![CDATA[6]]></question_order>
    <language><![CDATA[en]]></language>
    <scale_id><![CDATA[0]]></scale_id>
    <same_default><![CDATA[0]]></same_default>
    <relevance><![CDATA[1]]></relevance>
   </row>
   <row>
    <qid><![CDATA[22325]]></qid>
    <parent_qid><![CDATA[22198]]></parent_qid>
    <sid><![CDATA[635519]]></sid>
    <gid><![CDATA[1821]]></gid>
    <type><![CDATA[T]]></type>
    <title><![CDATA[SQ007]]></title>
    <question><![CDATA[Their disability]]></question>
    <other><![CDATA[N]]></other>
    <mandatory><![CDATA[N]]></mandatory>
    <question_order><![CDATA[7]]></question_order>
    <language><![CDATA[en]]></language>
    <scale_id><![CDATA[0]]></scale_id>
    <same_default><![CDATA[0]]></same_default>
    <relevance><![CDATA[1]]></relevance>
   </row>
   <row>
    <qid><![CDATA[22326]]></qid>
    <parent_qid><![CDATA[22198]]></parent_qid>
    <sid><![CDATA[635519]]></sid>
    <gid><![CDATA[1821]]></gid>
    <type><![CDATA[T]]></type>
    <title><![CDATA[SQ008]]></title>
    <question><![CDATA[The way they speak]]></question>
    <other><![CDATA[N]]></other>
    <mandatory><![CDATA[N]]></mandatory>
    <question_order><![CDATA[8]]></question_order>
    <language><![CDATA[en]]></language>
    <scale_id><![CDATA[0]]></scale_id>
    <same_default><![CDATA[0]]></same_default>
    <relevance><![CDATA[1]]></relevance>
   </row>
   <row>
    <qid><![CDATA[22327]]></qid>
    <parent_qid><![CDATA[22198]]></parent_qid>
    <sid><![CDATA[635519]]></sid>
    <gid><![CDATA[1821]]></gid>
    <type><![CDATA[T]]></type>
    <title><![CDATA[SQ009]]></title>
    <question><![CDATA[Their political ideas]]></question>
    <other><![CDATA[N]]></other>
    <mandatory><![CDATA[N]]></mandatory>
    <question_order><![CDATA[9]]></question_order>
    <language><![CDATA[en]]></language>
    <scale_id><![CDATA[0]]></scale_id>
    <same_default><![CDATA[0]]></same_default>
    <relevance><![CDATA[1]]></relevance>
   </row>
   <row>
    <qid><![CDATA[22328]]></qid>
    <parent_qid><![CDATA[22198]]></parent_qid>
    <sid><![CDATA[635519]]></sid>
    <gid><![CDATA[1821]]></gid>
    <type><![CDATA[T]]></type>
    <title><![CDATA[SQ010]]></title>
    <question><![CDATA[Their religion or philosophy]]></question>
    <other><![CDATA[N]]></other>
    <mandatory><![CDATA[N]]></mandatory>
    <question_order><![CDATA[10]]></question_order>
    <language><![CDATA[en]]></language>
    <scale_id><![CDATA[0]]></scale_id>
    <same_default><![CDATA[0]]></same_default>
    <relevance><![CDATA[1]]></relevance>
   </row>
   <row>
    <qid><![CDATA[22329]]></qid>
    <parent_qid><![CDATA[22198]]></parent_qid>
    <sid><![CDATA[635519]]></sid>
    <gid><![CDATA[1821]]></gid>
    <type><![CDATA[T]]></type>
    <title><![CDATA[SQ011]]></title>
    <question><![CDATA[Their social class]]></question>
    <other><![CDATA[N]]></other>
    <mandatory><![CDATA[N]]></mandatory>
    <question_order><![CDATA[11]]></question_order>
    <language><![CDATA[en]]></language>
    <scale_id><![CDATA[0]]></scale_id>
    <same_default><![CDATA[0]]></same_default>
    <relevance><![CDATA[1]]></relevance>
   </row>
   <row>
    <qid><![CDATA[22330]]></qid>
    <parent_qid><![CDATA[22198]]></parent_qid>
    <sid><![CDATA[635519]]></sid>
    <gid><![CDATA[1821]]></gid>
    <type><![CDATA[T]]></type>
    <title><![CDATA[SQ012]]></title>
    <question><![CDATA[Their native language]]></question>
    <other><![CDATA[N]]></other>
    <mandatory><![CDATA[N]]></mandatory>
    <question_order><![CDATA[12]]></question_order>
    <language><![CDATA[en]]></language>
    <scale_id><![CDATA[0]]></scale_id>
    <same_default><![CDATA[0]]></same_default>
    <relevance><![CDATA[1]]></relevance>
   </row>
   <row>
    <qid><![CDATA[22331]]></qid>
    <parent_qid><![CDATA[22198]]></parent_qid>
    <sid><![CDATA[635519]]></sid>
    <gid><![CDATA[1821]]></gid>
    <type><![CDATA[T]]></type>
    <title><![CDATA[SQ013]]></title>
    <question><![CDATA[Unknown reasons]]></question>
    <other><![CDATA[N]]></other>
    <mandatory><![CDATA[N]]></mandatory>
    <question_order><![CDATA[13]]></question_order>
    <language><![CDATA[en]]></language>
    <scale_id><![CDATA[0]]></scale_id>
    <same_default><![CDATA[0]]></same_default>
    <relevance><![CDATA[1]]></relevance>
   </row>
   <row>
    <qid><![CDATA[22332]]></qid>
    <parent_qid><![CDATA[22191]]></parent_qid>
    <sid><![CDATA[635519]]></sid>
    <gid><![CDATA[1821]]></gid>
    <type><![CDATA[T]]></type>
    <title><![CDATA[SQ004]]></title>
    <question><![CDATA[None of the above]]></question>
    <other><![CDATA[N]]></other>
    <mandatory><![CDATA[N]]></mandatory>
    <question_order><![CDATA[4]]></question_order>
    <language><![CDATA[en]]></language>
    <scale_id><![CDATA[0]]></scale_id>
    <same_default><![CDATA[0]]></same_default>
    <relevance><![CDATA[1]]></relevance>
   </row>
   <row>
    <qid><![CDATA[22333]]></qid>
    <parent_qid><![CDATA[22192]]></parent_qid>
    <sid><![CDATA[635519]]></sid>
    <gid><![CDATA[1821]]></gid>
    <type><![CDATA[T]]></type>
    <title><![CDATA[SQ004]]></title>
    <question><![CDATA[None of the above]]></question>
    <other><![CDATA[N]]></other>
    <mandatory><![CDATA[N]]></mandatory>
    <question_order><![CDATA[4]]></question_order>
    <language><![CDATA[en]]></language>
    <scale_id><![CDATA[0]]></scale_id>
    <same_default><![CDATA[0]]></same_default>
    <relevance><![CDATA[1]]></relevance>
   </row>
  </rows>
 </subquestions>
 <question_attributes>
  <fields>
   <fieldname>qid</fieldname>
   <fieldname>attribute</fieldname>
   <fieldname>value</fieldname>
   <fieldname>language</fieldname>
  </fields>
  <rows>
   <row>
    <qid><![CDATA[22185]]></qid>
    <attribute><![CDATA[hide_tip]]></attribute>
    <value><![CDATA[1]]></value>
   </row>
   <row>
    <qid><![CDATA[22189]]></qid>
    <attribute><![CDATA[hide_tip]]></attribute>
    <value><![CDATA[1]]></value>
   </row>
  </rows>
 </question_attributes>
 <surveys>
  <fields>
   <fieldname>sid</fieldname>
   <fieldname>admin</fieldname>
   <fieldname>expires</fieldname>
   <fieldname>startdate</fieldname>
   <fieldname>adminemail</fieldname>
   <fieldname>anonymized</fieldname>
   <fieldname>faxto</fieldname>
   <fieldname>format</fieldname>
   <fieldname>savetimings</fieldname>
   <fieldname>template</fieldname>
   <fieldname>language</fieldname>
   <fieldname>additional_languages</fieldname>
   <fieldname>datestamp</fieldname>
   <fieldname>usecookie</fieldname>
   <fieldname>allowregister</fieldname>
   <fieldname>allowsave</fieldname>
   <fieldname>autonumber_start</fieldname>
   <fieldname>autoredirect</fieldname>
   <fieldname>allowprev</fieldname>
   <fieldname>printanswers</fieldname>
   <fieldname>ipaddr</fieldname>
   <fieldname>refurl</fieldname>
   <fieldname>publicstatistics</fieldname>
   <fieldname>publicgraphs</fieldname>
   <fieldname>listpublic</fieldname>
   <fieldname>htmlemail</fieldname>
   <fieldname>sendconfirmation</fieldname>
   <fieldname>tokenanswerspersistence</fieldname>
   <fieldname>assessments</fieldname>
   <fieldname>usecaptcha</fieldname>
   <fieldname>usetokens</fieldname>
   <fieldname>bounce_email</fieldname>
   <fieldname>attributedescriptions</fieldname>
   <fieldname>emailresponseto</fieldname>
   <fieldname>emailnotificationto</fieldname>
   <fieldname>tokenlength</fieldname>
   <fieldname>showxquestions</fieldname>
   <fieldname>showgroupinfo</fieldname>
   <fieldname>shownoanswer</fieldname>
   <fieldname>showqnumcode</fieldname>
   <fieldname>bouncetime</fieldname>
   <fieldname>bounceprocessing</fieldname>
   <fieldname>bounceaccounttype</fieldname>
   <fieldname>bounceaccounthost</fieldname>
   <fieldname>bounceaccountpass</fieldname>
   <fieldname>bounceaccountencryption</fieldname>
   <fieldname>bounceaccountuser</fieldname>
   <fieldname>showwelcome</fieldname>
   <fieldname>showprogress</fieldname>
   <fieldname>navigationdelay</fieldname>
   <fieldname>nokeyboard</fieldname>
   <fieldname>alloweditaftercompletion</fieldname>
   <fieldname>googleanalyticsstyle</fieldname>
   <fieldname>googleanalyticsapikey</fieldname>
   <fieldname>questionindex</fieldname>
  </fields>
  <rows>
   <row>
    <sid><![CDATA[635519]]></sid>
    <admin/>
    <expires><![CDATA[2017-08-18 00:00:00]]></expires>
    <startdate><![CDATA[2017-05-26 00:00:00]]></startdate>
    <adminemail/>
    <anonymized><![CDATA[Y]]></anonymized>
    <faxto/>
    <format><![CDATA[S]]></format>
    <savetimings><![CDATA[N]]></savetimings>
    <template><![CDATA[default]]></template>
    <language><![CDATA[en]]></language>
    <additional_languages/>
    <datestamp><![CDATA[Y]]></datestamp>
    <usecookie><![CDATA[N]]></usecookie>
    <allowregister><![CDATA[N]]></allowregister>
    <allowsave><![CDATA[Y]]></allowsave>
    <autonumber_start><![CDATA[1]]></autonumber_start>
    <autoredirect><![CDATA[N]]></autoredirect>
    <allowprev><![CDATA[Y]]></allowprev>
    <printanswers><![CDATA[N]]></printanswers>
    <ipaddr><![CDATA[Y]]></ipaddr>
    <refurl><![CDATA[N]]></refurl>
    <publicstatistics><![CDATA[N]]></publicstatistics>
    <publicgraphs><![CDATA[N]]></publicgraphs>
    <listpublic><![CDATA[N]]></listpublic>
    <htmlemail><![CDATA[N]]></htmlemail>
    <sendconfirmation><![CDATA[Y]]></sendconfirmation>
    <tokenanswerspersistence><![CDATA[N]]></tokenanswerspersistence>
    <assessments><![CDATA[N]]></assessments>
    <usecaptcha><![CDATA[N]]></usecaptcha>
    <usetokens><![CDATA[N]]></usetokens>
    <bounce_email/>
    <emailresponseto/>
    <emailnotificationto/>
    <tokenlength><![CDATA[15]]></tokenlength>
    <showxquestions><![CDATA[Y]]></showxquestions>
    <showgroupinfo><![CDATA[B]]></showgroupinfo>
    <shownoanswer><![CDATA[Y]]></shownoanswer>
    <showqnumcode><![CDATA[X]]></showqnumcode>
    <bounceprocessing><![CDATA[N]]></bounceprocessing>
    <showwelcome><![CDATA[Y]]></showwelcome>
    <showprogress><![CDATA[Y]]></showprogress>
    <navigationdelay><![CDATA[0]]></navigationdelay>
    <nokeyboard><![CDATA[N]]></nokeyboard>
    <alloweditaftercompletion><![CDATA[N]]></alloweditaftercompletion>
    <googleanalyticsstyle><![CDATA[0]]></googleanalyticsstyle>
    <googleanalyticsapikey/>
    <questionindex><![CDATA[0]]></questionindex>
   </row>
  </rows>
 </surveys>
 <surveys_languagesettings>
  <fields>
   <fieldname>surveyls_survey_id</fieldname>
   <fieldname>surveyls_language</fieldname>
   <fieldname>surveyls_title</fieldname>
   <fieldname>surveyls_description</fieldname>
   <fieldname>surveyls_welcometext</fieldname>
   <fieldname>surveyls_endtext</fieldname>
   <fieldname>surveyls_url</fieldname>
   <fieldname>surveyls_urldescription</fieldname>
   <fieldname>surveyls_email_invite_subj</fieldname>
   <fieldname>surveyls_email_invite</fieldname>
   <fieldname>surveyls_email_remind_subj</fieldname>
   <fieldname>surveyls_email_remind</fieldname>
   <fieldname>surveyls_email_register_subj</fieldname>
   <fieldname>surveyls_email_register</fieldname>
   <fieldname>surveyls_email_confirm_subj</fieldname>
   <fieldname>surveyls_email_confirm</fieldname>
   <fieldname>surveyls_dateformat</fieldname>
   <fieldname>surveyls_attributecaptions</fieldname>
   <fieldname>email_admin_notification_subj</fieldname>
   <fieldname>email_admin_notification</fieldname>
   <fieldname>email_admin_responses_subj</fieldname>
   <fieldname>email_admin_responses</fieldname>
   <fieldname>surveyls_numberformat</fieldname>
   <fieldname>attachments</fieldname>
  </fields>
  <rows>
   <row>
    <surveyls_survey_id><![CDATA[635519]]></surveyls_survey_id>
    <surveyls_language><![CDATA[en]]></surveyls_language>
    <surveyls_title><![CDATA[Survey on student harassment]]></surveyls_title>
    <surveyls_description/>
    <surveyls_welcometext/>
    <surveyls_endtext/>
    <surveyls_url/>
    <surveyls_urldescription/>
    <surveyls_email_invite_subj><![CDATA[Invitation to participate in a survey]]></surveyls_email_invite_subj>
    <surveyls_email_invite><![CDATA[Dear {FIRSTNAME},

you have been invited to participate in a survey.

The survey is titled:
"{SURVEYNAME}"

"{SURVEYDESCRIPTION}"

To participate, please click on the link below.

Sincerely,

{ADMINNAME} ({ADMINEMAIL})

----------------------------------------------
Click here to do the survey:
{SURVEYURL}

If you do not want to participate in this survey and don't want to receive any more invitations please click the following link:
{OPTOUTURL}

If you are blacklisted but want to participate in this survey and want to receive invitations please click the following link:
{OPTINURL}]]></surveyls_email_invite>
    <surveyls_email_remind_subj><![CDATA[Reminder to participate in a survey]]></surveyls_email_remind_subj>
    <surveyls_email_remind><![CDATA[Dear {FIRSTNAME},

Recently we invited you to participate in a survey.

We note that you have not yet completed the survey, and wish to remind you that the survey is still available should you wish to take part.

The survey is titled:
"{SURVEYNAME}"

"{SURVEYDESCRIPTION}"

To participate, please click on the link below.

Sincerely,

{ADMINNAME} ({ADMINEMAIL})

----------------------------------------------
Click here to do the survey:
{SURVEYURL}

If you do not want to participate in this survey and don't want to receive any more invitations please click the following link:
{OPTOUTURL}]]></surveyls_email_remind>
    <surveyls_email_register_subj><![CDATA[Survey registration confirmation]]></surveyls_email_register_subj>
    <surveyls_email_register><![CDATA[Dear {FIRSTNAME},

You, or someone using your email address, have registered to participate in an online survey titled {SURVEYNAME}.

To complete this survey, click on the following URL:

{SURVEYURL}

If you have any questions about this survey, or if you did not register to participate and believe this email is in error, please contact {ADMINNAME} at {ADMINEMAIL}.]]></surveyls_email_register>
    <surveyls_email_confirm_subj><![CDATA[Confirmation of your participation in our survey]]></surveyls_email_confirm_subj>
    <surveyls_email_confirm><![CDATA[Dear {FIRSTNAME},

this email is to confirm that you have completed the survey titled {SURVEYNAME} and your response has been saved. Thank you for participating.

If you have any further questions about this email, please contact {ADMINNAME} on {ADMINEMAIL}.

Sincerely,

{ADMINNAME}]]></surveyls_email_confirm>
    <surveyls_dateformat><![CDATA[2]]></surveyls_dateformat>
    <email_admin_notification_subj><![CDATA[Response submission for survey {SURVEYNAME}]]></email_admin_notification_subj>
    <email_admin_notification><![CDATA[Hello,

A new response was submitted for your survey '{SURVEYNAME}'.

Click the following link to reload the survey:
{RELOADURL}

Click the following link to see the individual response:
{VIEWRESPONSEURL}

Click the following link to edit the individual response:
{EDITRESPONSEURL}

View statistics by clicking here:
{STATISTICSURL}]]></email_admin_notification>
    <email_admin_responses_subj><![CDATA[Response submission for survey {SURVEYNAME} with results]]></email_admin_responses_subj>
    <email_admin_responses><![CDATA[Hello,

A new response was submitted for your survey '{SURVEYNAME}'.

Click the following link to reload the survey:
{RELOADURL}

Click the following link to see the individual response:
{VIEWRESPONSEURL}

Click the following link to edit the individual response:
{EDITRESPONSEURL}

View statistics by clicking here:
{STATISTICSURL}


The following answers were given by the participant:
{ANSWERTABLE}]]></email_admin_responses>
    <surveyls_numberformat><![CDATA[1]]></surveyls_numberformat>
   </row>
  </rows>
 </surveys_languagesettings>
</document>
